# Supplementary material for: Neighbouring group participation hindered by force as a molecular design for covalent catch bonds
Source: Nat Commun. 2026 May 22;17:6751. doi: 10.1038/s41467-026-73312-9 (PMC13385849; doi:10.1038/s41467-026-73312-9)
Supplement: Supplementary file 3 — Source Data [file 41467_2026_73312_MOESM3_ESM.xlsx]

## Sheet: Force-free stationary points
RC		E = -3300.08 kcal/mol	H = -3152.34 kcal/mol		G = -138.5146 kcal/mol		No imaginary frequencies		TS 1		E = -3269.33 kcal/mol	H = -3126.29 kcal/mol		G = -3163.93 kcal/mol		ν = –765 cm–1		Int 1		E = -3278.89 kcal/mol	H = -3131.66 kcal/mol		G = -3171.84 kcal/mol		No imaginary frequencies		MeOH		E = -677.63 kcal/mol	H = -643.46 kcal/mol		G = -660.48 kcal/mol				Int 2MeOH		E = -3960.17 kcal/mol	H = -3777.94 kcal/mol		G = -3826.08 kcal/mol		No imaginary frequencies		Int 2		E = -3277.34 kcal/mol	H = -3130.71 kcal/mol
Atom	x (Å)			y (Å)		z (Å)			Atom	x (Å)			y (Å)		z (Å)			Atom	x (Å)			y (Å)		z (Å)			Atom	x (Å)			y (Å)		z (Å)			Atom	x (Å)			y (Å)		z (Å)			Atom	x (Å)			y (Å)
P	-0.67944			-1.8566		-0.19575			P	-1.09449			-1.74351		-0.47111			P	-1.13006			-1.72873		-0.5465			O	-4.04586			4.65451		0.069036			P	-0.03289			-1.55932		0.086378			P	-1.08046			-1.74696
O	0.641509			-2.73996		-0.35084			O	0.338336			-2.49804		-0.35164			O	0.30245			-2.5173		-0.32962			C	-2.77694			5.29716		-0.02478			O	0.27485			-0.11155		-0.86931			O	-2.4713			-0.83115
C	0.542079			-4.1194		-0.741			C	0.452695			-3.91179		-0.53077			C	0.459869			-3.90477		-0.59887			H	-2.77068			5.84288		-0.97258			C	-0.45457			-0.09907		-2.07491			C	-2.926			0.205033
C	-0.70984			0.596757		0.777025			C	-0.89701			0.649232		0.747904			C	-0.97179			0.808038		0.431084			H	-4.06936			4.16723		0.901408			C	-0.50728			-1.56132		-2.49882			C	-0.53191			-3.39631
O	0.048408			-0.54409		0.323178			O	-0.43873			-0.31311		-0.21276			O	-0.3661			-0.38633		-0.06097			H	-2.61219			6.01888		0.78942			O	-0.58951			-2.2959		-1.27734			O	-1.16878			-2.22422
O	-1.74991			-2.43843		0.648773			O	-1.89508			-2.44373		0.651588			O	-1.87214			-2.61177		0.584094			H	-1.94368			4.57848		-0.03549			O	-0.35287			-2.94396		0.950403			O	-1.82627			-2.7085
O	-1.13608			-1.49918		-1.69016			O	-1.30932			-2.12019		-2.01993			O	-1.11133			-2.12725		-2.14487												C	0.265235			-4.19095		0.642925			O	-0.3097			-0.34101
H	1.54411			-4.53779		-0.62829			H	1.4884			-4.16687		-0.29152			H	1.4628			-4.17228		-0.25184												O	-1.09422			-0.82374		1.06526			H	-3.96199			0.421932
H	0.231213			-4.20618		-1.78844			H	0.242377			-4.20031		-1.56681			H	0.387058			-4.12183		-1.67133												O	1.51443			-1.56145		0.538252			H	-2.33321			1.11823
H	-1.30315			0.334536		1.65807			H	-1.10455			0.173906		1.71168			H	-1.6745			0.602682		1.2447												H	-1.86328			0.676863		2.16775			H	-0.72198			-4.27401
H	0.029729			1.35402		1.04329			H	-0.07294			1.35683		0.866208			H	-0.14567			1.41123		0.818634												H	-1.57573			1.13111		0.466433			H	-0.97536			-3.54831
C	-2.4136			-1.87453		-2.26009			C	-2.531			-1.88677		-2.74362			C	-2.23225			-1.74407		-2.94004												C	-1.17721			0.578939		1.32201			C	1.02247			-0.46721
C	-3.31458			-0.66742		-2.50424			C	-3.13746			-0.58852		-2.22581			C	-2.85995			-0.57224		-2.19713												H	-0.2055			0.997444		1.60142			C	1.50434			-1.81429
O	-3.71497			0.032759		-1.34446			O	-2.9603			-0.59337		-0.84268			O	-2.66759			-0.8794		-0.83555												H	-0.00396			-4.8762		1.45198			O	0.349072			-2.6171
H	-4.1668			-0.58574		-0.74133			H	-3.84952			-1.26558		-0.1595			H	-4.48406			-1.25148		0.34323												H	1.35706			-4.10461		0.604881			H	-4.39812			-2.31215
H	-2.90694			-2.60676		-1.61581			H	-3.20061			-2.73849		-2.57203			H	-2.92566			-2.59217		-3.01822												H	2.04718			-0.87416		0.091536			H	0.997066			-0.44325
H	-2.19053			-2.34894		-3.22405			H	-2.25499			-1.84794		-3.80202			H	-1.86541			-1.48063		-3.93714												H	0.064049			0.5266		-2.81107			H	1.60547			0.381312
H	-4.18071			-1.04008		-3.08113			H	-4.20015			-0.53322		-2.51021			H	-3.93224			-0.4773		-2.40655												H	-1.47137			0.303128		-1.9308			H	2.25462			-2.27317
H	-2.78882			0.057102		-3.13712			H	-2.62295			0.275132		-2.67968			H	-2.36657			0.374657		-2.4736												H	0.401471			-1.86037		-3.03795			H	1.93628			-1.70973
H	-1.36468			0.972904		-0.01253			H	-1.78968			1.16013		0.384005			H	-1.48575			1.36743		-0.35561												H	-1.38664			-1.80859		-3.10171			H	0.547682			-3.2585
H	-0.15786			-4.66076		-0.0972			H	-0.2168			-4.45526		0.145149			H	-0.27341			-4.51306		-0.05581												H	-0.10122			-4.59817		-0.30649			H	-2.91167			-0.08484
C	-5.22282			-1.63763		1.92105			C	-4.92018			-1.45996		1.67606			C	-5.29663			-1.46056		2.1203												C	4.09964			1.27173		0.298772			C	-6.01304			-2.75355
O	-4.61132			-1.95011		0.674363			O	-4.27649			-2.03476		0.545302			O	-4.78329			-1.98706		0.897053												O	3.2718			0.506084		-0.58042			O	-4.66989			-3.00637
H	-4.74753			-0.77597		2.41362			H	-4.3115			-0.67399		2.14641			H	-4.54411			-0.87732		2.67036												H	2.51367			1.04612		-0.83859			H	-6.11793			-1.78753
H	-5.20058			-2.49262		2.61187			H	-5.10999			-2.24309		2.41894			H	-5.59034			-2.31424		2.73689												H	4.5086			2.16005		-0.20136			H	-6.28972			-3.54904
H	-6.26798			-1.38496		1.71911			H	-5.88269			-1.02338		1.38081			H	-6.18234			-0.83149		1.95331												H	4.93011			0.625165		0.593095			H	-6.70951			-2.78004
H	-3.67847			-2.17989		0.836394			H	-3.02195			-2.32028		0.70455			H	-2.83074			-2.44056		0.640737												H	3.56232			1.58429		1.20504			H	-2.79059			-2.67286
																																				C	-3.40032			-3.33635		3.29924
																																				O	-2.05644			-3.06237		3.66187
																																				H	-1.5675			-2.866		2.84975
																																				H	-3.4877			-4.20768		2.63058
																																				H	-3.88839			-2.47785		2.81074
																																				H	-3.94651			-3.55969		4.22154
[truncated: 11 more columns]

## Sheet: Coordinates external force
RC	100 pN				TS 1	100 pN				Int 1	100 pN				Int 2	100 pN				TS 2	100 pN
Atom	x (Å)	y (Å)	z (Å)		Atom	x (Å)	y (Å)	z (Å)		Atom	x (Å)	y (Å)	z (Å)		Atom	x (Å)	y (Å)	z (Å)		Atom	x (Å)	y (Å)	z (Å)
P	-0.659131	-1.81164	-0.228303		P	-1.08245	-1.76202	-0.441456		P	-1.11475	-1.76751	-0.538448		P	-1.26708	-1.97774	-0.655363		P	-1.27124	-2.074	-0.471645
O	0.655153	-2.70424	-0.393667		O	0.344613	-2.52827	-0.333052		O	0.317499	-2.55814	-0.322114		O	-2.71439	-1.10024	-0.823405		O	-2.85087	-0.981249	-0.590063
C	0.55171	-4.07897	-0.805229		C	0.455878	-3.93626	-0.564645		C	0.476475	-3.94637	-0.596523		C	-2.77553	0.23049	-1.32891		C	-2.97692	0.250327	-1.2908
C	-0.67312	0.638797	0.767506		C	-0.932756	0.699917	0.688839		C	-0.95709	0.787378	0.408123		C	-0.166572	-2.76843	-3.02335		C	-0.482262	-2.83529	-2.92207
O	0.0747568	-0.510305	0.311542		O	-0.408835	-0.348875	-0.139771		O	-0.353681	-0.426058	-0.043939		O	-1.07961	-1.95303	-2.27376		O	-1.17152	-1.89008	-2.08418
O	-1.7358	-2.39847	0.604903		O	-1.89696	-2.47604	0.661782		O	-1.85908	-2.65524	0.587115		O	-2.07603	-3.22724	-0.0541023		O	-2.14072	-3.21758	0.0604891
O	-1.10964	-1.42877	-1.71846		O	-1.29838	-2.11805	-1.99714		O	-1.0945	-2.16357	-2.13778		O	-0.681655	-0.72243	0.245301		O	-0.74128	-0.777922	0.386615
H	1.55131	-4.50279	-0.692003		H	1.48422	-4.20543	-0.310003		H	1.47898	-4.2135	-0.248266		H	-3.83474	0.465638	-1.48206		H	-3.96644	0.668253	-1.07135
H	0.247008	-4.14794	-1.85569		H	0.268961	-4.18227	-1.61578		H	0.405637	-4.15862	-1.66995		H	-2.25887	0.324507	-2.29105		H	-2.87721	0.113854	-2.37463
H	-1.27694	0.377651	1.64164		H	-1.41316	0.295442	1.584		H	-1.68215	0.607823	1.2078		H	-0.257196	-3.82374	-2.75538		H	-0.764686	-3.86374	-2.68044
H	0.0748024	1.38365	1.0448		H	-0.0647311	1.29544	0.98301		H	-0.132235	1.38773	0.8025		H	-0.451049	-2.63071	-4.07058		H	-0.796612	-2.60162	-3.94289
C	-2.38736	-1.78958	-2.29714		C	-2.52244	-1.88255	-2.71391		C	-2.21861	-1.78737	-2.93147		C	0.58964	-0.925748	0.86263		C	0.57457	-0.924044	0.937474
C	-3.28135	-0.574416	-2.52668		C	-3.12253	-0.582794	-2.19266		C	-2.8503	-0.616508	-2.19037		C	1.24016	-2.05325	0.06796		C	1.24687	-2.00127	0.0938917
O	-3.68071	0.111813	-1.35826		O	-2.9383	-0.588403	-0.81011		O	-2.65218	-0.917131	-0.828293		O	0.166021	-2.86022	-0.348855		O	0.19685	-2.88208	-0.248159
H	-4.13739	-0.512477	-0.764808		H	-3.83073	-1.25835	-0.136274		H	-4.46836	-1.28459	0.356194		H	-4.66877	-2.00416	-0.477167		H	-3.81764	-1.72947	-0.57577
H	-2.88635	-2.52813	-1.66452		H	-3.19439	-2.73191	-2.53944		H	-2.90837	-2.63876	-3.00624		H	0.430205	-1.20754	1.91148		H	0.483812	-1.22986	1.98742
H	-2.1642	-2.25163	-3.26709		H	-2.25235	-1.8439	-3.77388		H	-1.85512	-1.52469	-3.92999		H	1.14784	0.0151403	0.818903		H	1.07246	0.049146	0.881041
H	-4.14809	-0.934373	-3.11069		H	-4.18655	-0.523726	-2.47098		H	-3.92373	-0.528226	-2.39704		H	1.92177	-2.65418	0.680622		H	2.00822	-2.5558	0.653115
H	-2.75021	0.15594	-3.14826		H	-2.60783	0.279426	-2.64942		H	-2.36324	0.332131	-2.47215		H	1.80657	-1.65125	-0.789404		H	1.71782	-1.56355	-0.801935
H	-1.31626	1.02803	-0.0251764		H	-1.64522	1.31046	0.133047		H	-1.44355	1.33566	-0.403306		H	0.871007	-2.44889	-2.89012		H	0.603093	-2.72996	-2.84119
H	-0.154977	-4.6258	-0.173626		H	-0.232432	-4.50112	0.0738425		H	-0.25773	-4.55644	-0.0568809		H	-2.35283	0.95048	-0.619181		H	-2.21631	0.956799	-0.945289
C	-5.20867	-1.6004	1.87844		C	-4.91513	-1.47706	1.69267		C	-5.27846	-1.50119	2.1335		C	-5.70362	-2.73155	1.02212		C	-5.31889	-2.69964	0.696072
O	-4.59378	-1.89506	0.629115		O	-4.27154	-2.03633	0.554418		O	-4.76983	-2.02225	0.905968		O	-4.97671	-2.87884	-0.197992		O	-4.43994	-2.7377	-0.428313
H	-4.73037	-0.750193	2.38773		H	-4.30403	-0.701964	2.17781		H	-4.52237	-0.924603	2.68565		H	-5.09957	-2.25899	1.80958		H	-4.84163	-2.23911	1.5717
H	-5.19439	-2.46726	2.55454		H	-5.11113	-2.271	2.42239		H	-5.5745	-2.35746	2.74537		H	-5.98088	-3.73635	1.35203		H	-5.62163	-3.72037	0.954763
H	-6.25146	-1.33806	1.67661		H	-5.8745	-1.03056	1.40205		H	-6.16188	-0.867383	1.97226		H	-6.62287	-2.14648	0.878287		H	-6.21477	-2.12492	0.435764
H	-3.66263	-2.13204	0.79078		H	-3.02391	-2.34071	0.713173		H	-2.81722	-2.48197	0.64399		H	-3.04598	-3.11806	-0.118723		H	-3.38356	-3.13273	-0.140976
	200 pN
Atom	x (Å)	y (Å)	z (Å)		Atom	x (Å)	y (Å)	z (Å)		Atom	x (Å)	y (Å)	z (Å)		Atom	x (Å)	y (Å)	z (Å)		Atom	x (Å)	y (Å)	z (Å)
P	-0.661074	-1.81461	-0.223588		P	-1.07782	-1.77106	-0.424556		P	-1.11594	-1.77053	-0.535177		P	-1.25917	-1.9735	-0.657977		P	-1.26802	-2.07642	-0.484564
O	0.651735	-2.71021	-0.390835		O	0.345407	-2.54538	-0.32032		O	0.317052	-2.56209	-0.322216		O	-2.70824	-1.09808	-0.827804		O	-2.85187	-0.987809	-0.61272
C	0.552372	-4.08463	-0.810594		C	0.454677	-3.95111	-0.576452		C	0.478964	-3.95035	-0.604826		C	-2.77909	0.259248	-1.25798		C	-2.98507	0.284341	-1.23574
C	-0.672331	0.643159	0.769649		C	-0.940029	0.728946	0.655433		C	-0.962868	0.795378	0.396715		C	-0.179191	-2.8253	-3.01136		C	-0.476348	-2.88381	-2.91713
O	0.0714331	-0.514264	0.322239		O	-0.396591	-0.3668	-0.0988093		O	-0.35965	-0.429367	-0.0307761		O	-1.06727	-1.96519	-2.27661		O	-1.1598	-1.91316	-2.09913
O	-1.73972	-2.40354	0.605666		O	-1.90155	-2.49444	0.665389		O	-1.86018	-2.66543	0.58485		O	-2.0692	-3.22245	-0.055463		O	-2.14062	-3.21555	0.0518337
O	-1.10894	-1.4255	-1.71312		O	-1.29161	-2.11187	-1.98485		O	-1.09447	-2.15986	-2.13639		O	-0.668513	-0.705893	0.222588		O	-0.739385	-0.76904	0.357134
H	1.55211	-4.50682	-0.693343		H	1.47947	-4.22711	-0.31529		H	1.48156	-4.21671	-0.256594		H	-3.82815	0.463228	-1.50022		H	-4.01151	0.635641	-1.07865
H	0.253765	-4.14756	-1.86307		H	0.278095	-4.17656	-1.63381		H	0.40958	-4.15556	-1.67959		H	-2.17884	0.435154	-2.15832		H	-2.7877	0.230022	-2.31374
H	-1.28332	0.388655	1.64069		H	-1.50553	0.374082	1.52077		H	-1.7027	0.630289	1.18566		H	-0.302446	-3.87111	-2.72042		H	-0.769748	-3.90391	-2.6547
H	0.0796617	1.38311	1.04874		H	-0.0718417	1.29785	0.998141		H	-0.13971	1.39383	0.79723		H	-0.462117	-2.70043	-4.06047		H	-0.786584	-2.66729	-3.94285
C	-2.38534	-1.78525	-2.29533		C	-2.51642	-1.8751	-2.69905		C	-2.22165	-1.78846	-2.92777		C	0.608022	-0.897867	0.832664		C	0.57684	-0.904971	0.90966
C	-3.27902	-0.56963	-2.5237		C	-3.11582	-0.576501	-2.17411		C	-2.85838	-0.621679	-2.18456		C	1.25048	-2.04118	0.0543212		C	1.24862	-1.99731	0.0852693
O	-3.67993	0.114297	-1.35445		O	-2.93047	-0.585011	-0.791668		O	-2.65523	-0.921018	-0.823027		O	0.171625	-2.85509	-0.335461		O	0.197987	-2.88303	-0.241484
H	-4.13728	-0.511206	-0.762782		H	-3.82489	-1.25599	-0.124581		H	-4.46205	-1.28747	0.362738		H	-4.66752	-2.01447	-0.508872		H	-3.8202	-1.7329	-0.595604
H	-2.88553	-2.5253	-1.66542		H	-3.1886	-2.72455	-2.52574		H	-2.90713	-2.64332	-3.00253		H	0.45747	-1.15894	1.88815		H	0.486502	-1.1916	1.96503
H	-2.16029	-2.24501	-3.26595		H	-2.248	-1.83395	-3.75936		H	-1.86117	-1.52275	-3.92658		H	1.16626	0.0416336	0.765554		H	1.07469	0.0670389	0.835185
H	-4.14496	-0.928431	-3.1096		H	-4.18008	-0.516477	-2.45131		H	-3.9328	-0.53976	-2.38881		H	1.93759	-2.63047	0.672074		H	2.00935	-2.54253	0.65438
H	-2.74705	0.161965	-3.14313		H	-2.60146	0.28662	-2.62978		H	-2.37784	0.329941	-2.46752		H	1.80867	-1.65636	-0.816218		H	1.72012	-1.57564	-0.817914
H	-1.30752	1.033	-0.0289821		H	-1.58023	1.34953	0.0278396		H	-1.43073	1.3365	-0.430129		H	0.867579	-2.53465	-2.88529		H	0.609487	-2.78628	-2.83475
H	-0.157414	-4.635	-0.185663		H	-0.242371	-4.52449	0.0446361		H	-0.255124	-4.56408	-0.0693809		H	-2.45536	0.94734	-0.469047		H	-2.29585	1.0007	-0.77829
C	-5.21206	-1.60418	1.87666		C	-4.9184	-1.49301	1.6991		C	-5.26634	-1.49592	2.14352		C	-5.71453	-2.73629	0.984526		C	-5.31916	-2.70057	0.680212
O	-4.5961	-1.89649	0.627335		O	-4.27276	-2.04017	0.556318		O	-4.76943	-2.02211	0.913437		O	-4.97243	-2.88887	-0.225712		O	-4.44012	-2.74138	-0.443982
H	-4.73315	-0.755993	2.38875		H	-4.30302	-0.732319	2.20138		H	-4.50111	-0.928412	2.69251		H	-5.12275	-2.25364	1.77522		H	-4.84413	-2.23208	1.55285
H	-5.19985	-2.47279	2.55055		H	-5.12745	-2.29667	2.41444		H	-5.56947	-2.34899	2.75641		H	-5.98933	-3.74014	1.31935		H	-5.61659	-3.72116	0.945507
H	-6.25424	-1.33979	1.67429		H	-5.87122	-1.032	1.40951		H	-6.1431	-0.85181	1.98674		H	-6.6357	-2.15827	0.825268		H	-6.21803	-2.13221	0.416271
H	-3.66535	-2.13489	0.789439		H	-3.02809	-2.35338	0.715228		H	-2.81792	-2.4911	0.644111		H	-3.03884	-3.11362	-0.122932		H	-3.3833	-3.13271	-0.15344
	300 pN
Atom	x (Å)	y (Å)	z (Å)		Atom	x (Å)	y (Å)	z (Å)		Atom	x (Å)	y (Å)	z (Å)		Atom	x (Å)	y (Å)	z (Å)		Atom	x (Å)	y (Å)	z (Å)
P	-0.662344	-1.81546	-0.221605		P	-1.07558	-1.77885	-0.411125		P	-1.11635	-1.77237	-0.531235		P	-1.2497	-1.97023	-0.663509		P	-1.29328	-2.14472	-0.698598
O	0.649625	-2.71298	-0.391685		O	0.344739	-2.55942	-0.308914		O	0.31623	-2.56659	-0.319626		O	-2.70016	-1.09402	-0.827266		O	-2.89093	-1.10387	-1.06471
C	0.554796	-4.0882	-0.816147		C	0.45322	-3.96372	-0.583119		C	0.479795	-3.95502	-0.610406		C	-2.7869	0.285103	-1.18158		C	-3.06569	0.310353	-1.05802
C	-0.671693	0.651112	0.765364		C	-0.946266	0.751825	0.62848		C	-0.967279	0.801919	0.391943		C	-0.210665	-2.89365	-3.00597		C	-0.279878	-3.03462	-3.01272
O	0.0683193	-0.514216	0.326265		O	-0.390856	-0.381845	-0.0612107		O	-0.364516	-0.432339	-0.0152823		O	-1.06698	-1.9873	-2.28366		O	-1.03227	-2.03085	-2.2962
O	-1.74066	-2.40616	0.606949		O	-1.90846	-2.51346	0.664057		O	-1.86318	-2.67433	0.581504		O	-2.05851	-3.21417	-0.0472382		O	-2.18306	-3.29141	-0.204729
O	-1.1109	-1.42346	-1.71038		O	-1.28399	-2.103	-1.97636		O	-1.09074	-2.15323	-2.13464		O	-0.643851	-0.688278	0.185946		O	-0.875381	-0.804871	0.151796
H	1.55565	-4.50707	-0.697368		H	1.47595	-4.24381	-0.31866		H	1.48221	-4.22155	-0.262118		H	-3.82692	0.475153	-1.46988		H	-4.05905	0.527018	-1.46891
H	0.258694	-4.14796	-1.86941		H	0.282893	-4.17407	-1.64448		H	0.411738	-4.15319	-1.68645		H	-2.14461	0.531408	-2.03537		H	-2.31658	0.789592	-1.69657
H	-1.28731	0.403636	1.63509		H	-1.56925	0.439558	1.4699		H	-1.72077	0.648346	1.16996		H	-0.362909	-3.92723	-2.68667		H	-0.60007	-4.04336	-2.73842
H	0.0840398	1.3875	1.04342		H	-0.081726	1.30717	1.00138		H	-0.145887	1.39767	0.799786		H	-0.501121	-2.78614	-4.0548		H	-0.498143	-2.85601	-4.0687
C	-2.38678	-1.78429	-2.29294		C	-2.50923	-1.86661	-2.68933		C	-2.2186	-1.78385	-2.92583		C	0.641941	-0.869674	0.779486		C	0.389458	-0.89026	0.824283
C	-3.28181	-0.569437	-2.52025		C	-3.11154	-0.571113	-2.15995		C	-2.86083	-0.621784	-2.17995		C	1.26768	-2.03377	0.0185731		C	1.15657	-1.98722	0.0946236
O	-3.68261	0.113661	-1.35051		O	-2.92648	-0.583462	-0.777521		O	-2.65635	-0.922558	-0.819039		O	0.179492	-2.85247	-0.332623		O	0.160177	-2.91029	-0.290697
H	-4.13877	-0.512539	-0.758607		H	-3.82267	-1.25518	-0.115906		H	-4.45984	-1.28929	0.365475		H	-4.66443	-2.0248	-0.532483		H	-3.86615	-1.77093	-0.722599
H	-2.88617	-2.52541	-1.66365		H	-3.17991	-2.71789	-2.5191		H	-2.90059	-2.64123	-3.00381		H	0.507818	-1.10453	1.8433		H	0.211091	-1.15091	1.8751
H	-2.16136	-2.24299	-3.26401		H	-2.24112	-1.82108	-3.74955		H	-1.85837	-1.51374	-3.92355		H	1.20176	0.0660628	0.680378		H	0.867704	0.0925667	0.765544
H	-4.14777	-0.928826	-3.10578		H	-4.17587	-0.51241	-2.43719		H	-3.93562	-0.544636	-2.38427		H	1.96308	-2.61049	0.638855		H	1.87932	-2.49348	0.743627
H	-2.75093	0.1629	-3.13975		H	-2.59906	0.294574	-2.61311		H	-2.38503	0.332745	-2.46118		H	1.81229	-1.67204	-0.870274		H	1.69289	-1.5784	-0.777783
H	-1.30139	1.03954	-0.0381496		H	-1.53204	1.36951	-0.0526318		H	-1.41745	1.33794	-0.447784		H	0.845136	-2.631	-2.89615		H	0.794292	-2.93333	-2.83632
H	-0.15514	-4.64157	-0.194139		H	-0.249031	-4.54318	0.0261958		H	-0.254824	-4.5716	-0.079187		H	-2.52515	0.932636	-0.337351		H	-2.99144	0.73167	-0.0478455
C	-5.21119	-1.60764	1.87997		C	-4.91884	-1.50538	1.70577		C	-5.26112	-1.49792	2.14752		C	-5.7215	-2.72589	0.963527		C	-5.17653	-2.53908	0.855972
O	-4.59578	-1.89834	0.630036		O	-4.27642	-2.04387	0.557163		O	-4.77174	-2.02354	0.914214		O	-4.96545	-2.89592	-0.235652		O	-4.49989	-2.71627	-0.386796
H	-4.73185	-0.760326	2.39312		H	-4.29473	-0.761646	2.22254		H	-4.48987	-0.938709	2.69662		H	-5.14157	-2.22449	1.75136		H	-4.5347	-2.06219	1.61018
H	-5.19895	-2.47721	2.55263		H	-5.14218	-2.31701	2.40767		H	-5.56961	-2.35073	2.7581		H	-5.99301	-3.72522	1.31419		H	-5.49703	-3.5151	1.23695
H	-6.25338	-1.34268	1.67841		H	-5.86382	-1.02625	1.41989		H	-6.13303	-0.846084	1.99548		H	-6.64487	-2.15743	0.783809		H	-6.06509	-1.91623	0.701744
H	-3.66492	-2.13703	0.791406		H	-3.03432	-2.3663	0.713634		H	-2.82063	-2.49872	0.640942		H	-3.02802	-3.10428	-0.111536		H	-3.41678	-3.15141	-0.24156
	400 pN
Atom	x (Å)	y (Å)	z (Å)		Atom	x (Å)	y (Å)	z (Å)		Atom	x (Å)	y (Å)	z (Å)		Atom	x (Å)	y (Å)	z (Å)		Atom	x (Å)	y (Å)	z (Å)
P	-0.663673	-1.8159	-0.218472		P	-1.07446	-1.78529	-0.400638		P	-1.11527	-1.77237	-0.524208		P	-1.08501	-1.77557	-0.564833		P	-1.18775	-2.01745	-0.597075
O	0.647446	-2.71574	-0.389443		O	0.343623	-2.57084	-0.299135		O	0.315986	-2.56981	-0.309462		O	-2.4779	-0.837599	-0.855794		O	-2.77871	-0.920999	-1.04454
C	0.557207	-4.09246	-0.816354		C	0.452443	-3.97416	-0.588016		C	0.481102	-3.9589	-0.606077		C	-2.91011	0.193008	0.0383027		C	-3.14176	0.303597	-0.393981
C	-0.671829	0.660006	0.760709		C	-0.95198	0.768947	0.609105		C	-0.971204	0.810183	0.390104		C	-0.544953	-3.40438	-2.67543		C	-0.519428	-3.39451	-2.79423
O	0.0648309	-0.51321	0.330649		O	-0.389429	-0.394012	-0.0277456		O	-0.368637	-0.433204	0.00343791		O	-1.21002	-2.25657	-2.11209		O	-1.12485	-2.22135	-2.20085
O	-1.74236	-2.40736	0.609151		O	-1.91587	-2.53122	0.659924		O	-1.86783	-2.67978	0.580368		O	-1.81649	-2.73543	0.51826		O	-2.07214	-3.00313	0.189366
O	-1.1117	-1.42238	-1.70719		O	-1.27601	-2.09318	-1.97051		O	-1.08146	-2.14635	-2.12932		O	-0.291827	-0.376366	-0.189063		O	-0.625665	-0.575904	-0.0675745
H	1.55883	-4.50822	-0.69392		H	1.4741	-4.25643	-0.322185		H	1.48231	-4.22575	-0.25491		H	-3.94646	0.42507	-0.229421		H	-4.16158	0.555262	-0.708577
H	0.265048	-4.1507	-1.87069		H	0.285988	-4.17238	-1.65221		H	0.416891	-4.1515	-1.68325		H	-2.30561	1.09887	-0.0735444		H	-2.47216	1.10979	-0.704822
H	-1.29189	0.419838	1.62924		H	-1.6148	0.490769	1.43139		H	-1.73906	0.667629	1.15583		H	-0.688678	-4.29565	-2.05966		H	-0.853937	-4.30982	-2.29849
H	0.0873614	1.39326	1.03728		H	-0.0915815	1.31722	1.00146		H	-0.152337	1.40322	0.806626		H	-1.01326	-3.55173	-3.65237		H	-0.858187	-3.39436	-3.83295
C	-2.38647	-1.785	-2.29094		C	-2.50184	-1.85918	-2.68291		C	-2.20759	-1.77882	-2.9237		C	1.04753	-0.51457	0.287642		C	0.682544	-0.622796	0.522532
C	-3.28265	-0.571186	-2.51941		C	-3.10922	-0.567509	-2.14982		C	-2.85673	-0.620649	-2.1777		C	1.50777	-1.86731	-0.241143		C	1.33166	-1.8742	-0.0559325
O	-3.6846	0.112254	-1.35025		O	-2.92493	-0.582871	-0.767419		O	-2.65487	-0.922096	-0.816671		O	0.344725	-2.6585	-0.233534		O	0.260898	-2.7857	-0.194452
H	-4.14014	-0.514097	-0.758027		H	-3.82282	-1.25509	-0.109506		H	-4.46235	-1.29019	0.362229		H	-4.38566	-2.2902	-1.08966		H	-3.71119	-1.74173	-0.914911
H	-2.88568	-2.52646	-1.66189		H	-3.16972	-2.71327	-2.51567		H	-2.88632	-2.63836	-3.00627		H	1.04159	-0.487713	1.3852		H	0.575964	-0.687145	1.61264
H	-2.15975	-2.24376	-3.2617		H	-2.23361	-1.80934	-3.74291		H	-1.84467	-1.50514	-3.91947		H	1.63238	0.327319	-0.0959215		H	1.19983	0.303976	0.256596
H	-4.14801	-0.931781	-3.10508		H	-4.17358	-0.511971	-2.42765		H	-3.93126	-0.547846	-2.38514		H	2.26204	-2.33319	0.403037		H	2.08138	-2.30537	0.616037
H	-2.75224	0.161302	-3.13914		H	-2.5998	0.301314	-2.60069		H	-2.38442	0.336334	-2.45652		H	1.92788	-1.76801	-1.25661		H	1.80833	-1.65877	-1.02613
H	-1.29618	1.04623	-0.0478987		H	-1.49674	1.37887	-0.111719		H	-1.40249	1.34115	-0.462497		H	0.524811	-3.22378	-2.8097		H	0.571545	-3.33795	-2.75941
H	-0.153943	-4.64748	-0.197313		H	-0.252788	-4.55875	0.0127342		H	-0.255713	-4.57715	-0.0800484		H	-2.88333	-0.120743	1.09062		H	-3.11591	0.225675	0.700892
C	-5.21218	-1.60883	1.88107		C	-4.91801	-1.51299	1.71175		C	-5.26814	-1.50534	2.14146		C	-6.02656	-2.72111	-0.104762		C	-5.36655	-2.61149	0.257893
O	-4.59666	-1.89943	0.631198		O	-4.28094	-2.04639	0.557864		O	-4.77796	-2.0262	0.90646		O	-4.68303	-2.99351	-0.495774		O	-4.29214	-2.74153	-0.666116
H	-4.73305	-0.76141	2.39424		H	-4.28515	-0.78334	2.23797		H	-4.49611	-0.951727	2.69513		H	-6.11932	-1.76661	0.433974		H	-5.06301	-2.09877	1.18192
H	-5.19979	-2.47838	2.55377		H	-5.1525	-2.32972	2.40405		H	-5.58086	-2.36027	2.7469		H	-6.33303	-3.52775	0.566923		H	-5.73781	-3.60842	0.522376
H	-6.25443	-1.34409	1.67947		H	-5.85648	-1.01858	1.43044		H	-6.13747	-0.849697	1.99105		H	-6.7093	-2.70969	-0.966259		H	-6.18757	-2.04906	-0.202922
H	-3.66569	-2.13784	0.792617		H	-3.0405	-2.37754	0.710542		H	-2.82523	-2.50313	0.636599		H	-2.78247	-2.69017	0.404778		H	-3.23224	-3.01145	-0.148646
	500 pN
Atom	x (Å)	y (Å)	z (Å)		Atom	x (Å)	y (Å)	z (Å)		Atom	x (Å)	y (Å)	z (Å)		Atom	x (Å)	y (Å)	z (Å)		Atom	x (Å)	y (Å)	z (Å)
P	-0.663317	-1.80973	-0.218126		P	-1.07377	-1.79099	-0.391392		P	-1.11568	-1.7743	-0.523009		P	-1.0863	-1.77618	-0.560534		P	-1.18491	-2.00873	-0.594405
O	0.642189	-2.71578	-0.406854		O	0.342219	-2.58121	-0.290164		O	0.315442	-2.57446	-0.311546		O	-2.48142	-0.836972	-0.845094		O	-2.7759	-0.903296	-1.04147
C	0.547687	-4.10305	-0.804211		C	0.450966	-3.98425	-0.590302		C	0.480712	-3.9647	-0.612674		C	-2.91526	0.19005	0.0557177		C	-3.14955	0.298507	-0.350234
C	-0.654778	0.676173	0.751547		C	-0.956508	0.78478	0.590257		C	-0.973304	0.816123	0.381936		C	-0.536812	-3.39882	-2.67831		C	-0.525007	-3.41522	-2.7799
O	0.0692315	-0.517428	0.351608		O	-0.389901	-0.405015	0.004196		O	-0.371894	-0.434652	0.00937763		O	-1.21142	-2.25702	-2.10844		O	-1.13531	-2.23731	-2.19537
O	-1.74309	-2.41441	0.598114		O	-1.92335	-2.54858	0.65424		O	-1.86773	-2.68499	0.579364		O	-1.81617	-2.73925	0.521094		O	-2.07071	-2.97878	0.210939
O	-1.11298	-1.37916	-1.6963		O	-1.2679	-2.08198	-1.96576		O	-1.08209	-2.14365	-2.12936		O	-0.293746	-0.376327	-0.184999		O	-0.611722	-0.562555	-0.0896482
H	1.5455	-4.52147	-0.661379		H	1.47215	-4.26791	-0.324574		H	1.48287	-4.231	-0.264135		H	-3.95108	0.423008	-0.212695		H	-4.17135	0.551656	-0.656612
H	0.266483	-4.18086	-1.86008		H	0.286167	-4.17307	-1.65637		H	0.413973	-4.15355	-1.69025		H	-2.30999	1.09592	-0.0507069		H	-2.48586	1.11895	-0.634821
H	-1.30857	0.455177	1.59998		H	-1.65234	0.538946	1.39496		H	-1.74847	0.681948	1.14155		H	-0.67213	-4.29297	-2.06505		H	-0.848394	-4.32611	-2.26919
H	0.112091	1.39336	1.04831		H	-0.100163	1.32869	0.997142		H	-0.154781	1.40771	0.800915		H	-1.0065	-3.54545	-3.65457		H	-0.87323	-3.42976	-3.81526
C	-2.37458	-1.76061	-2.29619		C	-2.4942	-1.85047	-2.67796		C	-2.21027	-1.77861	-2.92187		C	1.04602	-0.513385	0.290831		C	0.697811	-0.608984	0.497545
C	-3.29898	-0.564211	-2.50406		C	-3.10776	-0.563466	-2.14045		C	-2.8624	-0.623418	-2.17384		C	1.5071	-1.86596	-0.237665		C	1.33803	-1.87191	-0.0653739
O	-3.7232	0.0846353	-1.32335		O	-2.92464	-0.582594	-0.758094		O	-2.65695	-0.924547	-0.813386		O	0.344619	-2.65792	-0.230439		O	0.261548	-2.779	-0.189139
H	-4.17212	-0.563605	-0.749656		H	-3.82398	-1.25581	-0.103747		H	-4.45813	-1.2916	0.367421		H	-4.37837	-2.28756	-1.09089		H	-3.70461	-1.73347	-0.92392
H	-2.8599	-2.5271	-1.68649		H	-3.15875	-2.70793	-2.51466		H	-2.88632	-2.64024	-3.00475		H	1.04071	-0.486026	1.38839		H	0.59407	-0.657599	1.58876
H	-2.13152	-2.19283	-3.27521		H	-2.22542	-1.79533	-3.73755		H	-1.84945	-1.50254	-3.91774		H	1.63005	0.328759	-0.0934185		H	1.21967	0.31097	0.217351
H	-4.15234	-0.933264	-3.10183		H	-4.17211	-0.511744	-2.41925		H	-3.93756	-0.554629	-2.37949		H	2.26148	-2.3313	0.406783		H	2.08677	-2.29851	0.610587
H	-2.78342	0.193383	-3.10605		H	-2.60198	0.309159	-2.58832		H	-2.39438	0.335531	-2.4532		H	1.92757	-1.76648	-1.25296		H	1.81356	-1.67258	-1.03952
H	-1.24277	1.07063	-0.0800941		H	-1.46469	1.38369	-0.165532		H	-1.39405	1.34184	-0.478985		H	0.530849	-3.20766	-2.81377		H	0.565513	-3.34856	-2.75488
H	-0.174089	-4.63917	-0.181333		H	-0.255954	-4.57231	0.00483153		H	-0.255025	-4.58385	-0.0863905		H	-2.88949	-0.130577	1.10588		H	-3.1227	0.184284	0.741406
C	-5.20063	-1.61149	1.87443		C	-4.91674	-1.52113	1.71765		C	-5.2593	-1.50097	2.14936		C	-6.03021	-2.72371	-0.126941		C	-5.37464	-2.61177	0.222749
O	-4.62723	-1.97693	0.623689		O	-4.28581	-2.04963	0.558192		O	-4.77687	-2.02543	0.912881		O	-4.68317	-2.99518	-0.505853		O	-4.28022	-2.73607	-0.677956
H	-4.68357	-0.756499	2.33544		H	-4.27458	-0.806259	2.25291		H	-4.48146	-0.953074	2.70061		H	-6.1272	-1.77378	0.419146		H	-5.09387	-2.09821	1.15349
H	-5.1957	-2.44976	2.58594		H	-5.16262	-2.34262	2.40032		H	-5.57644	-2.35352	2.75587		H	-6.34546	-3.53556	0.534344		H	-5.74654	-3.61074	0.478667
H	-6.2396	-1.32469	1.68656		H	-5.84832	-1.01095	1.44159		H	-6.12422	-0.838876	2.00171		H	-6.70376	-2.7034	-0.995528		H	-6.1887	-2.05324	-0.254985
H	-3.69324	-2.2116	0.76969		H	-3.04662	-2.38892	0.706333		H	-2.82477	-2.50724	0.637665		H	-2.7821	-2.69429	0.407994		H	-3.22417	-2.99556	-0.140182
	600 pN
Atom	x (Å)	y (Å)	z (Å)		Atom	x (Å)	y (Å)	z (Å)		Atom	x (Å)	y (Å)	z (Å)		Atom	x (Å)	y (Å)	z (Å)		Atom	x (Å)	y (Å)	z (Å)
P	-0.6661	-1.81709	-0.214776		P	-1.07325	-1.79572	-0.383443		P	-1.11511	-1.77627	-0.519325		P	-1.08766	-1.77685	-0.558451		P	-1.18376	-2.00395	-0.59362
O	0.643231	-2.72141	-0.389397		O	0.340802	-2.59038	-0.282349		O	0.314906	-2.57994	-0.307187		O	-2.48564	-0.835835	-0.831411		O	-2.77598	-0.890728	-1.0384
C	0.561669	-4.10076	-0.822566		C	0.449198	-3.9937	-0.591194		C	0.479848	-3.97199	-0.610101		C	-2.91812	0.186904	0.0783245		C	-3.1559	0.29667	-0.321522
C	-0.672131	0.674326	0.756708		C	-0.959952	0.798784	0.573424		C	-0.974425	0.822636	0.374001		C	-0.5361	-3.39185	-2.68636		C	-0.524133	-3.42881	-2.77175
O	0.0580562	-0.512025	0.338177		O	-0.391795	-0.414264	0.0331031		O	-0.374139	-0.435685	0.0167267		O	-1.21752	-2.25595	-2.10711		O	-1.14174	-2.24919	-2.19252
O	-1.7451	-2.41108	0.610869		O	-1.93021	-2.56428	0.648085		O	-1.86927	-2.68787	0.581035		O	-1.8129	-2.74402	0.522928		O	-2.07115	-2.96393	0.222923
O	-1.11369	-1.41911	-1.70281		O	-1.26013	-2.07054	-1.96184		O	-1.0789	-2.14349	-2.12628		O	-0.294213	-0.376872	-0.184419		O	-0.603413	-0.554892	-0.105189
H	1.56511	-4.51016	-0.695174		H	1.47052	-4.278	-0.327148		H	1.48212	-4.23786	-0.261917		H	-3.95415	0.421258	-0.187461		H	-4.17866	0.551087	-0.623171
H	0.275348	-4.15485	-1.8785		H	0.283886	-4.17528	-1.65836		H	0.412381	-4.15892	-1.68785		H	-2.31214	1.09267	-0.0237421		H	-2.49525	1.12515	-0.589084
H	-1.29776	0.444678	1.62391		H	-1.6823	0.581708	1.36247		H	-1.75791	0.697203	1.12632		H	-0.661987	-4.28912	-2.07588		H	-0.837525	-4.33752	-2.25132
H	0.0938015	1.40131	1.03052		H	-0.107079	1.34001	0.990875		H	-0.156728	1.4127	0.796466		H	-1.0102	-3.53668	-3.66063		H	-0.878555	-3.45347	-3.80469
C	-2.38711	-1.78335	-2.28824		C	-2.48689	-1.84167	-2.67406		C	-2.20702	-1.78061	-2.9198		C	1.0474	-0.513538	0.286224		C	0.70703	-0.600842	0.480064
C	-3.28499	-0.570601	-2.51596		C	-3.10696	-0.559501	-2.13223		C	-2.86266	-0.627005	-2.17236		C	1.5073	-1.86565	-0.24453		C	1.34114	-1.87189	-0.0712722
O	-3.68763	0.11172	-1.34637		O	-2.92523	-0.582376	-0.74994		O	-2.65688	-0.92661	-0.811725		O	0.345215	-2.65808	-0.234618		O	0.260683	-2.77569	-0.185138
H	-4.1421	-0.515584	-0.7543		H	-3.82588	-1.25702	-0.0987289		H	-4.45663	-1.29084	0.368083		H	-4.37262	-2.28467	-1.0853		H	-3.70275	-1.72708	-0.928361
H	-2.88579	-2.52628	-1.66049		H	-3.14789	-2.70264	-2.51482		H	-2.88104	-2.64374	-3.00365		H	1.04618	-0.486616	1.38381		H	0.605172	-0.637987	1.57192
H	-2.15904	-2.24062	-3.25941		H	-2.21738	-1.78118	-3.73317		H	-1.84579	-1.50348	-3.91524		H	1.62963	0.329034	-0.0998167		H	1.23211	0.314082	0.189649
H	-4.14997	-0.931995	-3.10171		H	-4.17122	-0.511847	-2.41226		H	-3.93794	-0.561469	-2.3786		H	2.26371	-2.33113	0.397441		H	2.08882	-2.29519	0.607914
H	-2.75565	0.162926	-3.13539		H	-2.60494	0.317003	-2.57702		H	-2.39747	0.333179	-2.45222		H	1.92494	-1.7653	-1.2609		H	1.81636	-1.6841	-1.04783
H	-1.28895	1.05797	-0.0586232		H	-1.43674	1.38543	-0.211746		H	-1.38324	1.34285	-0.49582		H	0.529127	-3.19098	-2.82592		H	0.565691	-3.35185	-2.75303
H	-0.150586	-4.65982	-0.208672		H	-0.258083	-4.58413	0.000937389		H	-0.256216	-4.59057	-0.0838014		H	-2.89025	-0.141516	1.12591		H	-3.12861	0.159212	0.7674
C	-5.21227	-1.61349	1.88393		C	-4.9155	-1.52882	1.7229		C	-5.25861	-1.4949	2.15024		C	-6.03159	-2.72558	-0.135961		C	-5.3803	-2.61141	0.201994
O	-4.59737	-1.90205	0.633333		O	-4.29051	-2.053	0.558307		O	-4.77895	-2.02269	0.914144		O	-4.68294	-2.99694	-0.508761		O	-4.27451	-2.73127	-0.684992
H	-4.73286	-0.766931	2.3983		H	-4.26526	-0.826622	2.26522		H	-4.47799	-0.950507	2.70105		H	-6.12984	-1.78055	0.418406		H	-5.11273	-2.09936	1.13748
H	-5.19956	-2.48412	2.55523		H	-5.17053	-2.35418	2.39749		H	-5.57999	-2.34537	2.75745		H	-6.35322	-3.54273	0.515688		H	-5.75305	-3.61185	0.450992
H	-6.25463	-1.34838	1.68333		H	-5.84131	-1.00545	1.45211		H	-6.12022	-0.828558	2.00223		H	-6.69962	-2.69536	-1.00855		H	-6.1899	-2.05378	-0.284424
H	-3.6662	-2.14065	0.793892		H	-3.05198	-2.39926	0.70189		H	-2.82599	-2.50858	0.638984		H	-2.77911	-2.69916	0.413058		H	-3.21951	-2.985	-0.135394
	700 pN
Atom	x (Å)	y (Å)	z (Å)		Atom	x (Å)	y (Å)	z (Å)		Atom	x (Å)	y (Å)	z (Å)		Atom	x (Å)	y (Å)	z (Å)		Atom	x (Å)	y (Å)	z (Å)
P	-0.667006	-1.81738	-0.21463		P	-1.07261	-1.7993	-0.37679		P	-1.11402	-1.77645	-0.516948		P	-1.0887	-1.77803	-0.555947		P	-1.18323	-2.00147	-0.594185
O	0.641332	-2.72385	-0.392253		O	0.339595	-2.59829	-0.275951		O	0.315019	-2.58439	-0.307583		O	-2.48902	-0.839958	-0.836603		O	-2.77752	-0.880894	-1.03601
C	0.563673	-4.10479	-0.827773		C	0.447493	-4.0024	-0.59136		C	0.479852	-3.97687	-0.618546		C	-2.92684	0.188438	0.0676053		C	-3.16166	0.29665	-0.301111
C	-0.671678	0.681544	0.753566		C	-0.96187	0.811108	0.558797		C	-0.976008	0.826126	0.378418		C	-0.518911	-3.4075	-2.67288		C	-0.5194	-3.43875	-2.76746
O	0.0552479	-0.510807	0.339171		O	-0.394175	-0.421384	0.0574602		O	-0.376178	-0.437023	0.0283262		O	-1.21223	-2.27214	-2.10101		O	-1.14538	-2.25897	-2.19149
O	-1.74522	-2.41257	0.611305		O	-1.9357	-2.57709	0.642751		O	-1.87008	-2.69366	0.577634		O	-1.8152	-2.73863	0.530652		O	-2.07253	-2.95442	0.229282
O	-1.11596	-1.41758	-1.70196		O	-1.25342	-2.05999	-1.95845		O	-1.07494	-2.13443	-2.12609		O	-0.298759	-0.372853	-0.193189		O	-0.598024	-0.550431	-0.117328
H	1.56822	-4.51082	-0.699033		H	1.46926	-4.28676	-0.329585		H	1.48193	-4.24393	-0.271074		H	-3.96162	0.420121	-0.204725		H	-4.18491	0.552135	-0.599793
H	0.278847	-4.15732	-1.88408		H	0.280594	-4.17845	-1.65912		H	0.412559	-4.1569	-1.69737		H	-2.32044	1.09355	-0.0366498		H	-2.50269	1.13021	-0.556574
H	-1.29841	0.456456	1.62107		H	-1.7049	0.618443	1.33448		H	-1.76667	0.704198	1.12355		H	-0.638674	-4.30143	-2.0565		H	-0.824321	-4.34653	-2.24071
H	0.0976507	1.40571	1.02495		H	-0.111563	1.35044	0.983655		H	-0.159283	1.41298	0.806908		H	-0.990539	-3.56139	-3.64682		H	-0.877561	-3.47044	-3.79879
C	-2.38919	-1.78294	-2.28691		C	-2.48061	-1.83348	-2.67074		C	-2.20279	-1.77003	-2.91923		C	1.0416	-0.502225	0.282957		C	0.712682	-0.59602	0.467471
C	-3.28827	-0.570886	-2.51374		C	-3.1067	-0.555764	-2.12508		C	-2.8621	-0.621486	-2.16719		C	1.50581	-1.85878	-0.232457		C	1.34258	-1.87323	-0.0742917
O	-3.6902	0.111168	-1.34374		O	-2.92633	-0.581945	-0.742894		O	-2.65656	-0.926115	-0.807751		O	0.34517	-2.6532	-0.219351		O	0.259182	-2.7744	-0.181853
H	-4.1435	-0.516486	-0.751124		H	-3.82812	-1.25849	-0.0942806		H	-4.45614	-1.29367	0.368948		H	-4.36785	-2.28984	-1.08777		H	-3.70346	-1.72178	-0.930866
H	-2.88695	-2.5265	-1.65915		H	-3.13831	-2.69765	-2.51515		H	-2.87478	-2.63424	-3.00815		H	1.03683	-0.46405	1.38021		H	0.611369	-0.624282	1.55965
H	-2.16135	-2.23972	-3.25839		H	-2.21041	-1.76819	-3.72938		H	-1.84093	-1.4873	-3.91285		H	1.62355	0.337443	-0.109795		H	1.24045	0.314939	0.169618
H	-4.15359	-0.932918	-3.0986		H	-4.17084	-0.511945	-2.40644		H	-3.93739	-0.558066	-2.37414		H	2.2605	-2.31647	0.417114		H	2.08868	-2.29408	0.60814
H	-2.76012	0.163039	-3.13371		H	-2.60818	0.324246	-2.56716		H	-2.39946	0.341181	-2.44279		H	1.92743	-1.76778	-1.24807		H	1.81864	-1.69429	-1.05208
H	-1.28636	1.06374	-0.0639373		H	-1.41265	1.38579	-0.250123		H	-1.37443	1.34542	-0.496611		H	0.544552	-3.19734	-2.81132		H	0.569598	-3.35195	-2.75235
H	-0.148252	-4.66559	-0.215209		H	-0.25949	-4.59428	-0.000557402		H	-0.256999	-4.59727	-0.0957011		H	-2.90312	-0.135717	1.11652		H	-3.13423	0.14278	0.785583
C	-5.20983	-1.61535	1.88792		C	-4.91505	-1.53611	1.72708		C	-5.2603	-1.50236	2.14959		C	-6.03426	-2.72529	-0.149025		C	-5.3848	-2.61017	0.18876
O	-4.59646	-1.90329	0.636473		O	-4.29454	-2.05637	0.558393		O	-4.78107	-2.0267	0.9119		O	-4.68366	-3.00019	-0.511761		O	-4.27225	-2.72671	-0.689889
H	-4.72971	-0.769162	2.40224		H	-4.25879	-0.843901	2.27502		H	-4.47854	-0.962618	2.70336		H	-6.13446	-1.77919	0.403207		H	-5.12519	-2.10017	1.12765
H	-5.19645	-2.48636	2.55874		H	-5.17705	-2.36462	2.39512		H	-5.58493	-2.35423	2.75311		H	-6.36242	-3.54069	0.501576		H	-5.7583	-3.61166	0.432484
H	-6.2524	-1.34998	1.68874		H	-5.83642	-1.00269	1.4607		H	-6.11971	-0.83275	2.00346		H	-6.69606	-2.69491	-1.02637		H	-6.19158	-2.05233	-0.302203
H	-3.66504	-2.14193	0.795784		H	-3.05583	-2.40784	0.69809		H	-2.82658	-2.51344	0.635686		H	-2.78111	-2.69576	0.417876		H	-3.21659	-2.97734	-0.133037
	900 pN
Atom	x (Å)	y (Å)	z (Å)		Atom	x (Å)	y (Å)	z (Å)		Atom	x (Å)	y (Å)	z (Å)		Atom	x (Å)	y (Å)	z (Å)		Atom	x (Å)	y (Å)	z (Å)
P	-0.668869	-1.81673	-0.213917		P	-1.07056	-1.80404	-0.366604		P	-1.11337	-1.77867	-0.511287		P	-1.00356	-1.91897	-0.00412722		P	-1.18252	-1.99897	-0.596611
O	0.638293	-2.72696	-0.394956		O	0.338028	-2.61158	-0.266567		O	0.317405	-2.58635	-0.298932		O	-2.55219	-1.31143	0.391508		O	-2.78266	-0.864195	-1.03146
C	0.569595	-4.1121	-0.832307		C	0.444912	-4.01806	-0.592024		C	0.487581	-3.98332	-0.606987		C	-2.76693	-0.202684	1.29524		C	-3.17287	0.298986	-0.269409
C	-0.673661	0.698678	0.743955		C	-0.963754	0.830866	0.53745		C	-0.991394	0.842586	0.355947		C	-1.09787	-3.80885	-1.98737		C	-0.506331	-3.45639	-2.76204
O	0.0481916	-0.50508	0.338568		O	-0.398928	-0.430377	0.0939114		O	-0.3869	-0.4308	0.0326511		O	-1.70407	-2.72621	-1.22874		O	-1.14921	-2.27712	-2.19107
O	-1.74523	-2.41313	0.613809		O	-1.94297	-2.59497	0.635132		O	-1.86752	-2.69513	0.58559		O	-0.894625	-2.75491	1.3937		O	-2.07587	-2.94098	0.236515
O	-1.12035	-1.41764	-1.70104		O	-1.24281	-2.04258	-1.95271		O	-1.06952	-2.13958	-2.11995		O	-0.509628	-0.361509	-0.22386		O	-0.590219	-0.544461	-0.139248
H	1.57658	-4.51032	-0.69976		H	1.46765	-4.30185	-0.334445		H	1.49164	-4.2431	-0.260439		H	-3.81087	-0.269381	1.61344		H	-4.19651	0.556493	-0.5643
H	0.288038	-4.16392	-1.8893		H	0.274456	-4.18539	-1.66044		H	0.418027	-4.16506	-1.68515		H	-2.59822	0.752052	0.78789		H	-2.5156	1.13927	-0.50633
H	-1.3006	0.482891	1.61346		H	-1.73405	0.673627	1.29366		H	-1.79302	0.731556	1.09055		H	-0.679336	-4.57076	-1.32667		H	-0.796988	-4.363	-2.22586
H	0.101639	1.41891	1.00802		H	-0.116353	1.36802	0.970305		H	-0.178475	1.43243	0.787017		H	-1.91871	-4.22993	-2.57233		H	-0.869149	-3.49899	-3.7911
C	-2.39309	-1.78697	-2.28424		C	-2.4708	-1.82012	-2.66533		C	-2.19907	-1.78684	-2.91587		C	0.887622	-0.169237	-0.458514		C	0.720752	-0.588491	0.445378
C	-3.29498	-0.577125	-2.51208		C	-3.10701	-0.549567	-2.11421		C	-2.86936	-0.641333	-2.16895		C	1.38272	-1.51175	-0.983463		C	1.34406	-1.87656	-0.0779006
O	-3.69591	0.106837	-1.34284		O	-2.92942	-0.580353	-0.732287		O	-2.6617	-0.937578	-0.808177		O	0.581678	-2.46527	-0.32587		O	0.255821	-2.77335	-0.17519
H	-4.14659	-0.520398	-0.747746		H	-3.83299	-1.26131	-0.0872508		H	-4.45084	-1.30029	0.368725		H	-4.42179	-2.21354	-0.321946		H	-3.70818	-1.71281	-0.93305
H	-2.88874	-2.53055	-1.65481		H	-3.12287	-2.68952	-2.51534		H	-2.86361	-2.65696	-3.00308		H	1.37282	0.102707	0.487692		H	0.619827	-0.600098	1.53789
H	-2.16546	-2.24485	-3.25529		H	-2.19928	-1.74753	-3.72317		H	-1.83804	-1.50436	-3.90988		H	1.00123	0.648716	-1.17641		H	1.25309	0.315221	0.133948
H	-4.16075	-0.942045	-3.09448		H	-4.17079	-0.512497	-2.39849		H	-3.94508	-0.588989	-2.37697		H	2.43357	-1.69554	-0.733973		H	2.08664	-2.29246	0.611326
H	-2.76939	0.156412	-3.1347		H	-2.61434	0.335959	-2.55236		H	-2.41587	0.324418	-2.44896		H	1.26743	-1.57107	-2.07858		H	1.82266	-1.71378	-1.0572
H	-1.28614	1.0755	-0.0774332		H	-1.37782	1.38465	-0.304757		H	-1.37475	1.34765	-0.533731		H	-0.321824	-3.43408	-2.65868		H	0.580844	-3.35146	-2.75108
H	-0.141368	-4.67561	-0.221374		H	-0.261261	-4.6115	-0.00228285		H	-0.246283	-4.60335	-0.0799266		H	-2.11837	-0.254664	2.1789		H	-3.14568	0.12025	0.813443
C	-5.20454	-1.61501	1.89605		C	-4.91569	-1.54742	1.73267		C	-5.25188	-1.48213	2.15359		C	-5.74048	-2.41935	-1.74133		C	-5.3926	-2.60719	0.171225
O	-4.59451	-1.90437	0.643368		O	-4.3007	-2.06189	0.558656		O	-4.78113	-2.02442	0.920529		O	-5.34377	-2.50305	-0.381321		O	-4.27145	-2.71831	-0.696533
H	-4.72342	-0.767884	2.40793		H	-4.25324	-0.865512	2.28621		H	-4.4635	-0.943892	2.69947		H	-5.65908	-1.39625	-2.14152		H	-5.14322	-2.10237	1.11575
H	-5.18884	-2.48507	2.56806		H	-5.18334	-2.3799	2.39351		H	-5.58301	-2.32414	2.76737		H	-6.79134	-2.72189	-1.79231		H	-5.76779	-3.61031	0.40569
H	-6.24781	-1.35042	1.69948		H	-5.83324	-1.00425	1.47268		H	-6.10526	-0.805853	2.0026		H	-5.15854	-3.09173	-2.39163		H	-6.19543	-2.04731	-0.32415
H	-3.66235	-2.14203	0.800451		H	-3.05945	-2.41982	0.692598		H	-2.82405	-2.5157	0.644012		H	-1.7754	-2.75339	1.79518		H	-3.21184	-2.96521	-0.130005
	1100 pN
Atom	x (Å)	y (Å)	z (Å)		Atom	x (Å)	y (Å)	z (Å)		Atom	x (Å)	y (Å)	z (Å)		Atom	x (Å)	y (Å)	z (Å)		Atom	x (Å)	y (Å)	z (Å)
P	-0.671463	-1.82011	-0.208096		P	-1.06814	-1.80689	-0.359525		P	-1.11183	-1.78201	-0.51015		P	-1.09007	-1.78453	-0.543782		P	-1.18142	-1.99826	-0.600679
O	0.632038	-2.73804	-0.391049		O	0.337182	-2.62249	-0.260402		O	0.316939	-2.59952	-0.307716		O	-2.50263	-0.841686	-0.7846		O	-2.78994	-0.848237	-1.02495
C	0.569004	-4.12585	-0.835009		C	0.443716	-4.03196	-0.593637		C	0.484893	-3.9979	-0.631161		C	-2.93316	0.180247	0.144592		C	-3.18435	0.303143	-0.240089
C	-0.672959	0.70622	0.753842		C	-0.96644	0.846619	0.52345		C	-0.992239	0.844335	0.367143		C	-0.517181	-3.40737	-2.68439		C	-0.490668	-3.46893	-2.76215
O	0.0421888	-0.508553	0.353149		O	-0.403996	-0.434591	0.118851		O	-0.388836	-0.435852	0.0469393		O	-1.23057	-2.28482	-2.08787		O	-1.14926	-2.29092	-2.1931
O	-1.75193	-2.41812	0.613361		O	-1.94703	-2.60632	0.630288		O	-1.86639	-2.70702	0.579662		O	-1.79903	-2.75287	0.549029		O	-2.07921	-2.93358	0.236704
O	-1.11708	-1.41241	-1.69499		O	-1.23482	-2.02973	-1.94837		O	-1.0681	-2.12587	-2.12283		O	-0.296936	-0.37504	-0.202273		O	-0.584375	-0.541337	-0.157662
H	1.57622	-4.52054	-0.695238		H	1.46722	-4.3145	-0.3387		H	1.48962	-4.26023	-0.289207		H	-3.96879	0.415417	-0.11902		H	-4.20823	0.562855	-0.531659
H	0.295378	-4.17239	-1.89411		H	0.270799	-4.19223	-1.66254		H	0.411755	-4.16684	-1.71094		H	-2.32302	1.08304	0.0469015		H	-2.52798	1.14834	-0.461603
H	-1.30505	0.49588	1.62073		H	-1.75363	0.712047	1.26594		H	-1.80078	0.734573	1.0939		H	-0.603789	-4.30458	-2.06813		H	-0.770052	-4.37536	-2.22025
H	0.109152	1.41829	1.0192		H	-0.120527	1.38216	0.960652		H	-0.17903	1.42785	0.805648		H	-1.00794	-3.56383	-3.64786		H	-0.85617	-3.51807	-3.7897
C	-2.3876	-1.77898	-2.28439		C	-2.46346	-1.81084	-2.66154		C	-2.19847	-1.76787	-2.91519		C	1.05167	-0.497677	0.251795		C	0.726703	-0.583993	0.427324
C	-3.28791	-0.567618	-2.51072		C	-3.10782	-0.545664	-2.10718		C	-2.87198	-0.631507	-2.15731		C	1.51006	-1.85866	-0.257329		C	1.34486	-1.88101	-0.0797203
O	-3.69155	0.11274	-1.34029		O	-2.93299	-0.579115	-0.725543		O	-2.66248	-0.939104	-0.799531		O	0.350937	-2.6544	-0.222008		O	0.252615	-2.77398	-0.16995
H	-4.14437	-0.516155	-0.748545		H	-3.83792	-1.26415	-0.0819291		H	-4.44455	-1.30603	0.372994		H	-4.34476	-2.27324	-1.0557		H	-3.71605	-1.70435	-0.932617
H	-2.88613	-2.52464	-1.65968		H	-3.11095	-2.6843	-2.51533		H	-2.86071	-2.63884	-3.01104		H	1.06539	-0.447916	1.34851		H	0.625563	-0.581323	1.51986
H	-2.15691	-2.23326	-3.25645		H	-2.19076	-1.73335	-3.71873		H	-1.83814	-1.47472	-3.90637		H	1.62559	0.338721	-0.159342		H	1.26295	0.313406	0.104613
H	-4.15237	-0.929762	-3.0968		H	-4.17112	-0.514194	-2.39454		H	-3.94798	-0.580928	-2.36448		H	2.27386	-2.30954	0.386356		H	2.08357	-2.29286	0.616021
H	-2.75992	0.167589	-3.12933		H	-2.61963	0.343834	-2.54284		H	-2.42205	0.338263	-2.42916		H	1.91854	-1.77644	-1.279		H	1.82676	-1.73182	-1.05949
H	-1.278	1.08478	-0.0720135		H	-1.35616	1.38407	-0.340418		H	-1.36415	1.35029	-0.526595		H	0.536478	-3.16601	-2.84208		H	0.594604	-3.34812	-2.75285
H	-0.145994	-4.6912	-0.230788		H	-0.262094	-4.62619	-0.00469772		H	-0.249141	-4.62047	-0.107736		H	-2.90045	-0.163444	1.18658		H	-3.15716	0.103729	0.839147
C	-5.21228	-1.62063	1.88718		C	-4.91593	-1.55412	1.73709		C	-5.24924	-1.48444	2.15654		C	-6.04956	-2.71737	-0.193662		C	-5.39965	-2.60561	0.158846
O	-4.59852	-1.90475	0.635196		O	-4.30504	-2.06583	0.559897		O	-4.78187	-2.02838	0.923062		O	-4.69031	-2.99793	-0.515228		O	-4.27354	-2.71011	-0.702672
H	-4.73145	-0.776936	2.40499		H	-4.24935	-0.878269	2.29323		H	-4.45678	-0.954432	2.70464		H	-6.15921	-1.79014	0.388359		H	-5.15656	-2.10777	1.1088
H	-5.20037	-2.49406	2.55491		H	-5.18668	-2.38856	2.39422		H	-5.58876	-2.32462	2.76827		H	-6.41295	-3.55044	0.414568		H	-5.77576	-3.61062	0.383758
H	-6.25445	-1.35323	1.68847		H	-5.83127	-1.00508	1.48143		H	-6.09632	-0.800129	2.00603		H	-6.67792	-2.64626	-1.09316		H	-6.2004	-2.04255	-0.336591
H	-3.66707	-2.14437	0.794119		H	-3.05976	-2.42727	0.689374		H	-2.82212	-2.52507	0.641657		H	-2.76581	-2.70701	0.45081		H	-3.20725	-2.95627	-0.130715
	1300 pN
Atom	x (Å)	y (Å)	z (Å)		Atom	x (Å)	y (Å)	z (Å)		Atom	x (Å)	y (Å)	z (Å)		Atom	x (Å)	y (Å)	z (Å)		Atom	x (Å)	y (Å)	z (Å)
P	-0.672948	-1.81857	-0.206915		P	-1.06541	-1.80895	-0.353963		P	-1.10885	-1.78239	-0.505515		P	-1.08915	-1.78911	-0.531355		P	-1.17958	-1.99861	-0.605035
O	0.629373	-2.74053	-0.39295		O	0.33671	-2.63257	-0.255855		O	0.319502	-2.60557	-0.306933		O	-2.50766	-0.846759	-0.765461		O	-2.79858	-0.83255	-1.01779
C	0.575054	-4.13287	-0.838551		C	0.443068	-4.04551	-0.595312		C	0.489466	-4.00616	-0.640226		C	-2.93446	0.185702	0.161318		C	-3.19624	0.309497	-0.214271
C	-0.676886	0.722268	0.750055		C	-0.969677	0.860408	0.513137		C	-1.00105	0.851709	0.375483		C	-0.516177	-3.44086	-2.65979		C	-0.473944	-3.48294	-2.76215
O	0.0346264	-0.502118	0.354848		O	-0.408869	-0.436611	0.13807		O	-0.394148	-0.434053	0.0614634		O	-1.23683	-2.31389	-2.06783		O	-1.14615	-2.30469	-2.19544
O	-1.75236	-2.41841	0.614874		O	-1.9495	-2.61454	0.626793		O	-1.86393	-2.71396	0.578754		O	-1.79062	-2.74601	0.577234		O	-2.08248	-2.92846	0.234582
O	-1.11961	-1.41029	-1.69369		O	-1.22798	-2.01904	-1.94472		O	-1.06021	-2.11426	-2.12084		O	-0.29457	-0.372904	-0.221106		O	-0.579059	-0.539168	-0.176046
H	1.58465	-4.51965	-0.69528		H	1.46739	-4.32628	-0.34272		H	1.49503	-4.26694	-0.30028		H	-3.97027	0.419129	-0.101844		H	-4.21977	0.571946	-0.504199
H	0.304183	-4.17873	-1.89816		H	0.267613	-4.19992	-1.66445		H	0.414894	-4.16663	-1.72098		H	-2.32191	1.08549	0.0539706		H	-2.53952	1.15796	-0.422245
H	-1.30762	0.518093	1.61917		H	-1.76991	0.741977	1.2438		H	-1.81709	0.74182	1.09335		H	-0.588867	-4.3298	-2.03032		H	-0.745525	-4.38849	-2.21535
H	0.110431	1.43076	1.00876		H	-0.124964	1.39407	0.954396		H	-0.190124	1.43223	0.821542		H	-1.01646	-3.61188	-3.61555		H	-0.840572	-3.53717	-3.78878
C	-2.38886	-1.7807	-2.28306		C	-2.45694	-1.80273	-2.65878		C	-2.1899	-1.75578	-2.91392		C	1.05816	-0.485813	0.223185		C	0.732406	-0.579519	0.408948
C	-3.29218	-0.571649	-2.51008		C	-3.10838	-0.542153	-2.10188		C	-2.87162	-0.628258	-2.15016		C	1.5132	-1.85673	-0.261838		C	1.34567	-1.88566	-0.0804121
O	-3.69638	0.1092	-1.3401		O	-2.93667	-0.577888	-0.720517		O	-2.66341	-0.942991	-0.79403		O	0.354695	-2.65195	-0.203094		O	0.249578	-2.77506	-0.162978
H	-4.14719	-0.520042	-0.74716		H	-3.84287	-1.26695	-0.0775513		H	-4.4411	-1.31692	0.369895		H	-4.32668	-2.26804	-1.03546		H	-3.72617	-1.69649	-0.93053
H	-2.88567	-2.52722	-1.65798		H	-3.10062	-2.67956	-2.51611		H	-2.84743	-2.62937	-3.01813		H	1.08144	-0.413325	1.31847		H	0.631295	-0.561295	1.50131
H	-2.15721	-2.23498	-3.25493		H	-2.18276	-1.72102	-3.71528		H	-1.82806	-1.45367	-3.90186		H	1.62802	0.342146	-0.210094		H	1.27222	0.311151	0.0738482
H	-4.15631	-0.936365	-3.09505		H	-4.17107	-0.515444	-2.39263		H	-3.9474	-0.58267	-2.35975		H	2.28144	-2.29458	0.385551		H	2.08043	-2.2926	0.622314
H	-2.76632	0.164044	-3.12994		H	-2.62379	0.350682	-2.53527		H	-2.4269	0.34582	-2.41518		H	1.91497	-1.79481	-1.28756		H	1.83092	-1.75099	-1.06052
H	-1.28135	1.09618	-0.0780982		H	-1.33985	1.38456	-0.367086		H	-1.36183	1.35566	-0.523663		H	0.532833	-3.18908	-2.83013		H	0.609535	-3.34917	-2.75261
H	-0.138758	-4.70063	-0.235474		H	-0.262255	-4.63991	-0.00638833		H	-0.243922	-4.63114	-0.119184		H	-2.89789	-0.152733	1.20467		H	-3.17035	0.0929449	0.861738
C	-5.20937	-1.62344	1.89085		C	-4.91642	-1.55923	1.7406		C	-5.254	-1.48958	2.15029		C	-6.06176	-2.70253	-0.23141		C	-5.40686	-2.60362	0.149292
O	-4.59732	-1.9075	0.638073		O	-4.30847	-2.06913	0.561259		O	-4.78396	-2.03709	0.919551		O	-4.69521	-2.9922	-0.509297		O	-4.27731	-2.70184	-0.707785
H	-4.72871	-0.778907	2.40747		H	-4.24715	-0.887122	2.29817		H	-4.46144	-0.962668	2.7013		H	-6.18376	-1.77689	0.35094		H	-5.16846	-2.11246	1.10402
H	-5.19531	-2.49648	2.55905		H	-5.18873	-2.39493	2.3955		H	-5.60014	-2.32737	2.76161		H	-6.4517	-3.5351	0.360977		H	-5.78342	-3.6104	0.365633
H	-6.2522	-1.35738	1.69376		H	-5.83058	-1.00661	1.48818		H	-6.09721	-0.801379	1.99552		H	-6.66009	-2.62255	-1.15055		H	-6.20643	-2.03758	-0.344964
H	-3.66518	-2.14572	0.795658		H	-3.05851	-2.43252	0.68712		H	-2.81958	-2.53223	0.641166		H	-2.75756	-2.69782	0.485812		H	-3.20206	-2.94833	-0.131943
	1500 pN
Atom	x (Å)	y (Å)	z (Å)		Atom	x (Å)	y (Å)	z (Å)		Atom	x (Å)	y (Å)	z (Å)		Atom	x (Å)	y (Å)	z (Å)		Atom	x (Å)	y (Å)	z (Å)
P	-0.674758	-1.81978	-0.205337		P	-1.06225	-1.81031	-0.349787		P	-1.10681	-1.78582	-0.500918		P	-1.08849	-1.79145	-0.523573		P	-1.17685	-2.00023	-0.610754
O	0.624705	-2.74817	-0.394609		O	0.336764	-2.64186	-0.252877		O	0.320594	-2.61529	-0.304787		O	-2.51551	-0.851754	-0.744497		O	-2.80922	-0.816445	-1.00978
C	0.576544	-4.145	-0.842184		C	0.443405	-4.05855	-0.597932		C	0.491233	-4.01952	-0.643144		C	-2.94058	0.185217	0.185701		C	-3.20894	0.317937	-0.190235
C	-0.677672	0.734664	0.749342		C	-0.973797	0.872567	0.506758		C	-1.0086	0.858586	0.376288		C	-0.512504	-3.45944	-2.64895		C	-0.455541	-3.49715	-2.76411
O	0.0286822	-0.49993	0.358108		O	-0.413171	-0.43662	0.151886		O	-0.398913	-0.433633	0.0700289		O	-1.24227	-2.33241	-2.05518		O	-1.14031	-2.31805	-2.19926
O	-1.75453	-2.42	0.61599		O	-1.95039	-2.6198	0.624786		O	-1.862	-2.71915	0.582147		O	-1.77935	-2.74522	0.595195		O	-2.08555	-2.92605	0.228891
O	-1.1211	-1.40905	-1.69189		O	-1.22236	-2.0108	-1.94171		O	-1.05502	-2.11121	-2.11771		O	-0.296254	-0.368462	-0.237481		O	-0.574069	-0.538378	-0.194929
H	1.58738	-4.52616	-0.694056		H	1.46853	-4.33709	-0.347157		H	1.49791	-4.27808	-0.30556		H	-3.97732	0.415728	-0.0752042		H	-4.23171	0.583944	-0.479353
H	0.309772	-4.18922	-1.90267		H	0.265773	-4.20761	-1.66725		H	0.413674	-4.17534	-1.72415		H	-2.32796	1.08408	0.0732333		H	-2.5509	1.16848	-0.385895
H	-1.30675	0.536389	1.62077		H	-1.78253	0.763953	1.22903		H	-1.83057	0.750081	1.08715		H	-0.568494	-4.34298	-2.01065		H	-0.721231	-4.40171	-2.21332
H	0.115789	1.43829	1.0017		H	-0.12964	1.40465	0.950423		H	-0.199039	1.437	0.826968		H	-1.02294	-3.64156	-3.59697		H	-0.822475	-3.55502	-3.79015
C	-2.38939	-1.78084	-2.28212		C	-2.45165	-1.79671	-2.65659		C	-2.18415	-1.75354	-2.91197		C	1.06112	-0.47059	0.195127		C	0.737672	-0.576065	0.390643
C	-3.29333	-0.572349	-2.50998		C	-3.10876	-0.539552	-2.09838		C	-2.87244	-0.631864	-2.14551		C	1.51628	-1.84728	-0.273269		C	1.34654	-1.8911	-0.0801734
O	-3.69751	0.109372	-1.34046		O	-2.94027	-0.576568	-0.717287		O	-2.66509	-0.949842	-0.790194		O	0.360769	-2.64504	-0.194311		O	0.246767	-2.77708	-0.155939
H	-4.14759	-0.519642	-0.746709		H	-3.84765	-1.26944	-0.073944		H	-4.43461	-1.32424	0.366143		H	-4.31512	-2.26784	-1.01487		H	-3.73936	-1.68905	-0.926627
H	-2.88624	-2.52749	-1.65719		H	-3.09226	-2.67614	-2.51623		H	-2.83788	-2.62933	-3.02145		H	1.09461	-0.381126	1.28889		H	0.636015	-0.541922	1.48252
H	-2.15702	-2.23524	-3.2538		H	-2.17621	-1.71228	-3.71256		H	-1.82109	-1.44591	-3.89776		H	1.62424	0.352331	-0.25621		H	1.28101	0.30768	0.043223
H	-4.1575	-0.937825	-3.09443		H	-4.17075	-0.51665	-2.39267		H	-3.94804	-0.590747	-2.35709		H	2.2907	-2.27343	0.374571		H	2.07676	-2.29281	0.630182
H	-2.76787	0.163039	-3.13055		H	-2.6267	0.355651	-2.53026		H	-2.43207	0.34519	-2.40686		H	1.91029	-1.79919	-1.30271		H	1.83588	-1.77116	-1.06004
H	-1.28155	1.10532	-0.0804553		H	-1.3307	1.38612	-0.384834		H	-1.36005	1.35847	-0.528525		H	0.530806	-3.19423	-2.83209		H	0.626174	-3.35187	-2.75316
H	-0.13823	-4.71359	-0.241331		H	-0.261471	-4.65295	-0.008903		H	-0.241244	-4.64448	-0.121214		H	-2.89872	-0.153539	1.22852		H	-3.18517	0.0866294	0.882862
C	-5.20787	-1.62187	1.89267		C	-4.91703	-1.56212	1.74337		C	-5.2552	-1.47688	2.14483		C	-6.06954	-2.70201	-0.25424		C	-5.41416	-2.60116	0.143437
O	-4.59711	-1.90623	0.639409		O	-4.31104	-2.07144	0.562945		O	-4.78529	-2.0375	0.920129		O	-4.69831	-2.99469	-0.502786		O	-4.28336	-2.69318	-0.711991
H	-4.72615	-0.777754	2.40903		H	-4.24586	-0.89254	2.30181		H	-4.46037	-0.952348	2.69491		H	-6.20184	-1.78036	0.332385		H	-5.17765	-2.11816	1.10292
H	-5.19387	-2.49497	2.56082		H	-5.19072	-2.39834	2.39704		H	-5.61056	-2.30703	2.76131		H	-6.47635	-3.53743	0.322666		H	-5.79152	-3.60955	0.350861
H	-6.25069	-1.35501	1.69658		H	-5.83022	-1.00687	1.49292		H	-6.09212	-0.782838	1.98191		H	-6.64664	-2.61254	-1.18611		H	-6.21331	-2.03077	-0.346837
H	-3.66486	-2.14496	0.796162		H	-3.05565	-2.43563	0.685919		H	-2.8173	-2.53641	0.6457		H	-2.74665	-2.69679	0.511316		H	-3.1959	-2.94137	-0.134354
	1700 pN
Atom	x (Å)	y (Å)	z (Å)		Atom	x (Å)	y (Å)	z (Å)		Atom	x (Å)	y (Å)	z (Å)		Atom	x (Å)	y (Å)	z (Å)		Atom	x (Å)	y (Å)	z (Å)
P	-0.676362	-1.81974	-0.203611		P	-1.05876	-1.81127	-0.346693		P	-1.10421	-1.78627	-0.499291		P	-1.08868	-1.79507	-0.518263		P	-1.17281	-2.00267	-0.617884
O	0.621035	-2.75373	-0.395294		O	0.337268	-2.65064	-0.251263		O	0.324027	-2.62021	-0.309968		O	-2.52193	-0.854553	-0.727895		O	-2.8226	-0.799323	-1.00085
C	0.580145	-4.15547	-0.844238		C	0.444377	-4.07149	-0.600903		C	0.496916	-4.02742	-0.655846		C	-2.94707	0.184544	0.20772		C	-3.22374	0.328342	-0.167167
C	-0.681252	0.74857	0.748479		C	-0.978501	0.884316	0.501419		C	-1.01872	0.866942	0.379576		C	-0.503937	-3.47306	-2.64415		C	-0.434264	-3.51242	-2.76694
O	0.0215257	-0.495394	0.360841		O	-0.417099	-0.435281	0.161911		O	-0.404279	-0.429839	0.0762362		O	-1.24262	-2.34605	-2.04774		O	-1.13079	-2.33148	-2.20441
O	-1.75615	-2.42073	0.617444		O	-1.94998	-2.6233	0.623712		O	-1.85563	-2.72423	0.58283		O	-1.77506	-2.74916	0.603661		O	-2.08808	-2.92589	0.219595
O	-1.12237	-1.40803	-1.69035		O	-1.21777	-2.00423	-1.93929		O	-1.05191	-2.10236	-2.11817		O	-0.298043	-0.367646	-0.248221		O	-0.569545	-0.537965	-0.215546
H	1.59264	-4.52987	-0.691607		H	1.47024	-4.3475	-0.351359		H	1.50596	-4.28242	-0.323427		H	-3.9827	0.416154	-0.0554043		H	-4.24572	0.598118	-0.455611
H	0.316918	-4.19871	-1.90541		H	0.264895	-4.21592	-1.67032		H	0.413964	-4.17722	-1.73708		H	-2.33131	1.0812	0.0968569		H	-2.56425	1.18061	-0.351505
H	-1.30824	0.555101	1.62225		H	-1.7933	0.782187	1.21731		H	-1.84452	0.756186	1.08519		H	-0.54763	-4.35277	-2.00004		H	-0.69581	-4.41555	-2.21234
H	0.117498	1.44814	0.994526		H	-0.134505	1.41505	0.946442		H	-0.210577	1.44371	0.834311		H	-1.02126	-3.66227	-3.58674		H	-0.800677	-3.57334	-3.79268
C	-2.38937	-1.78241	-2.28135		C	-2.44749	-1.79214	-2.65476		C	-2.18242	-1.74562	-2.91088		C	1.06207	-0.462492	0.177361		C	0.742356	-0.571688	0.371255
C	-3.29487	-0.575275	-2.51059		C	-3.10958	-0.53783	-2.09581		C	-2.87774	-0.632553	-2.13824		C	1.5173	-1.84385	-0.277199		C	1.34762	-1.89581	-0.0784931
O	-3.69966	0.107449	-1.34184		O	-2.944	-0.575418	-0.715024		O	-2.66825	-0.956165	-0.784784		O	0.363453	-2.64252	-0.184959		O	0.244489	-2.77882	-0.147707
H	-4.14868	-0.521415	-0.747078		H	-3.85226	-1.2719	-0.0703163		H	-4.42841	-1.33658	0.367519		H	-4.30611	-2.26218	-1.00386		H	-3.75661	-1.68285	-0.921368
H	-2.8857	-2.52934	-1.65632		H	-3.08536	-2.67381	-2.51606		H	-2.83109	-2.62439	-3.02637		H	1.1017	-0.359766	1.26975		H	0.639482	-0.519913	1.46226
H	-2.15586	-2.23711	-3.25266		H	-2.17103	-1.70569	-3.71032		H	-1.82038	-1.42981	-3.89447		H	1.62122	0.355884	-0.287009		H	1.28904	0.304585	0.0105298
H	-4.15872	-0.942425	-3.09447		H	-4.17091	-0.518476	-2.3934		H	-3.95358	-0.597296	-2.34981		H	2.29483	-2.26151	0.372427		H	2.0725	-2.29108	0.640799
H	-2.77034	0.159982	-3.1321		H	-2.62981	0.35929	-2.52682		H	-2.44385	0.348694	-2.39474		H	1.90748	-1.80678	-1.30852		H	1.84206	-1.79187	-1.05746
H	-1.28514	1.11532	-0.0827999		H	-1.32562	1.38858	-0.399003		H	-1.36412	1.36426	-0.528699		H	0.534688	-3.19627	-2.83531		H	0.645716	-3.3568	-2.75348
H	-0.134721	-4.72522	-0.244911		H	-0.260212	-4.66546	-0.0115155		H	-0.23231	-4.65429	-0.132073		H	-2.90622	-0.158838	1.24886		H	-3.20231	0.0842181	0.903345
C	-5.20595	-1.62064	1.89387		C	-4.91712	-1.56357	1.74656		C	-5.25306	-1.47646	2.14536		C	-6.07411	-2.69369	-0.274156		C	-5.42161	-2.60003	0.140118
O	-4.59642	-1.90626	0.640359		O	-4.31272	-2.0732	0.565623		O	-4.78363	-2.04543	0.924489		O	-4.70204	-2.99346	-0.50769		O	-4.29147	-2.68488	-0.716253
H	-4.72395	-0.775805	2.40882		H	-4.24449	-0.89555	2.30522		H	-4.45643	-0.954272	2.69516		H	-6.20787	-1.78053	0.325432		H	-5.18504	-2.12546	1.10392
H	-5.19099	-2.49296	2.56303		H	-5.19173	-2.39981	2.39984		H	-5.61503	-2.30154	2.76483		H	-6.4961	-3.53483	0.283307		H	-5.79848	-3.61033	0.339083
H	-6.24907	-1.3543	1.69863		H	-5.82965	-1.00651	1.49748		H	-6.08534	-0.777998	1.97742		H	-6.63724	-2.58445	-1.21252		H	-6.22195	-2.02571	-0.343972
H	-3.66386	-2.14466	0.796465		H	-3.05148	-2.43733	0.685842		H	-2.81079	-2.54239	0.64945		H	-2.74239	-2.69984	0.522843		H	-3.18792	-2.93558	-0.138615
	1900 pN
Atom	x (Å)	y (Å)	z (Å)		Atom	x (Å)	y (Å)	z (Å)		Atom	x (Å)	y (Å)	z (Å)		Atom	x (Å)	y (Å)	z (Å)		Atom	x (Å)	y (Å)	z (Å)
P	-0.676887	-1.81797	-0.206276		P	-1.05498	-1.812	-0.344012		P	-1.10598	-1.79935	-0.504279		P	-1.08887	-1.80142	-0.514249		P	-1.16691	-2.006	-0.626325
O	0.618826	-2.75622	-0.404745		O	0.33797	-2.65943	-0.250249		O	0.316948	-2.6488	-0.324628		O	-2.52657	-0.855083	-0.703643		O	-2.83863	-0.779037	-0.988809
C	0.58515	-4.16311	-0.854932		C	0.445616	-4.08467	-0.604269		C	0.479852	-4.06148	-0.674522		C	-2.94977	0.178626	0.246742		C	-3.23997	0.34153	-0.140953
C	-0.684283	0.764043	0.744144		C	-0.983324	0.895615	0.497963		C	-1.00909	0.864702	0.368309		C	-0.497599	-3.47059	-2.65635		C	-0.410301	-3.52837	-2.77139
O	0.0155368	-0.488291	0.357253		O	-0.420461	-0.433228	0.169908		O	-0.400893	-0.442076	0.0679964		O	-1.24283	-2.34731	-2.04706		O	-1.1173	-2.34462	-2.21083
O	-1.75341	-2.42108	0.617813		O	-1.94882	-2.62559	0.623484		O	-1.85668	-2.73165	0.583748		O	-1.77353	-2.76574	0.600615		O	-2.09041	-2.92781	0.206409
O	-1.1277	-1.4054	-1.69167		O	-1.21363	-1.99862	-1.93701		O	-1.06208	-2.11192	-2.12434		O	-0.297263	-0.37349	-0.247147		O	-0.563912	-0.538516	-0.237848
H	1.60018	-4.52959	-0.701279		H	1.47208	-4.35808	-0.35535		H	1.49013	-4.31989	-0.349325		H	-3.98315	0.417124	-0.0179121		H	-4.26079	0.616722	-0.428717
H	0.321812	-4.2056	-1.91586		H	0.264793	-4.22454	-1.67382		H	0.38729	-4.20754	-1.75526		H	-2.32788	1.07207	0.146831		H	-2.5782	1.19512	-0.312927
H	-1.30647	0.573856	1.62179		H	-1.80296	0.797391	1.20838		H	-1.83587	0.759422	1.07319		H	-0.530722	-4.35193	-2.01427		H	-0.670178	-4.42998	-2.21405
H	0.119535	1.46028	0.982161		H	-0.139318	1.42465	0.944407		H	-0.195847	1.43498	0.821567		H	-1.02228	-3.65748	-3.59503		H	-0.775117	-3.59062	-3.7973
C	-2.39447	-1.78416	-2.27993		C	-2.44363	-1.78774	-2.65314		C	-2.19389	-1.74911	-2.91247		C	1.06529	-0.467492	0.170726		C	0.748177	-0.568044	0.350558
C	-3.30376	-0.579626	-2.50816		C	-3.10979	-0.535776	-2.09361		C	-2.88439	-0.636812	-2.1344		C	1.51801	-1.85036	-0.281913		C	1.34932	-1.90201	-0.0753204
O	-3.70681	0.103719	-1.33914		O	-2.94745	-0.574101	-0.713127		O	-2.67035	-0.963807	-0.782672		O	0.364264	-2.6484	-0.183667		O	0.242304	-2.78154	-0.138062
H	-4.1521	-0.525548	-0.741957		H	-3.8568	-1.27439	-0.0670489		H	-4.41651	-1.32532	0.376965		H	-4.29952	-2.24742	-0.997147		H	-3.77881	-1.67664	-0.914497
H	-2.88757	-2.53199	-1.65338		H	-3.07934	-2.67119	-2.51594		H	-2.84508	-2.62585	-3.0291		H	1.11105	-0.361073	1.26252		H	0.643659	-0.496513	1.4402
H	-2.16194	-2.23898	-3.25147		H	-2.16607	-1.69963	-3.70829		H	-1.83381	-1.43093	-3.89603		H	1.6221	0.349191	-0.29942		H	1.2988	0.299523	-0.0247879
H	-4.16843	-0.949645	-3.08902		H	-4.17037	-0.519099	-2.39477		H	-3.96094	-0.599383	-2.34208		H	2.29765	-2.26675	0.365992		H	2.06767	-2.29018	0.654208
H	-2.78284	0.156106	-3.13216		H	-2.63147	0.362866	-2.52364		H	-2.45002	0.344352	-2.39047		H	1.9047	-1.81609	-1.3146		H	1.8499	-1.816	-1.05269
H	-1.29092	1.12662	-0.0867173		H	-1.32243	1.39211	-0.409508		H	-1.34947	1.35959	-0.542894		H	0.536689	-3.18254	-2.85314		H	0.668079	-3.3642	-2.75385
H	-0.127143	-4.73467	-0.254593		H	-0.259037	-4.678	-0.0147432		H	-0.249597	-4.68293	-0.14505		H	-2.91253	-0.179434	1.28286		H	-3.22183	0.0845239	0.926936
C	-5.19732	-1.62255	1.90396		C	-4.91807	-1.56486	1.7488		C	-5.23636	-1.42867	2.15943		C	-6.07958	-2.67621	-0.296128		C	-5.4313	-2.59912	0.136048
O	-4.59236	-1.90856	0.648394		O	-4.31414	-2.07489	0.567993		O	-4.78196	-2.02094	0.944181		O	-4.70891	-2.98616	-0.523101		O	-4.30236	-2.67528	-0.722011
H	-4.71399	-0.777031	2.41656		H	-4.24505	-0.897178	2.30751		H	-4.42844	-0.914188	2.70005		H	-6.20935	-1.77667	0.324662		H	-5.19422	-2.13422	1.10459
H	-5.17915	-2.4944	2.57368		H	-5.19288	-2.40098	2.40217		H	-5.61079	-2.23928	2.79054		H	-6.51726	-3.52578	0.235962		H	-5.80698	-3.61171	0.32539
H	-6.24138	-1.35709	1.71257		H	-5.83051	-1.00725	1.5003		H	-6.0566	-0.717316	1.98608		H	-6.63187	-2.53706	-1.23705		H	-6.23354	-2.02067	-0.340388
H	-3.65886	-2.14589	0.801127		H	-3.04653	-2.4383	0.686133		H	-2.80951	-2.54139	0.657826		H	-2.74076	-2.71259	0.522874		H	-3.17757	-2.92993	-0.144951
	2100 pN
Atom	x (Å)	y (Å)	z (Å)		Atom	x (Å)	y (Å)	z (Å)		Atom	x (Å)	y (Å)	z (Å)		Atom	x (Å)	y (Å)	z (Å)		Atom	x (Å)	y (Å)	z (Å)
P	-0.678189	-1.81757	-0.202601		P	-1.05094	-1.81255	-0.341729		P	-1.09937	-1.79437	-0.493872		P	-1.08827	-1.80363	-0.510834		P	-1.15834	-2.01026	-0.636826
O	0.615139	-2.76204	-0.403584		O	0.338945	-2.66812	-0.249853		O	0.327671	-2.64079	-0.309995		O	-2.53461	-0.859724	-0.690296		O	-2.8585	-0.753609	-0.971559
C	0.588343	-4.1738	-0.856508		C	0.447272	-4.09804	-0.60791		C	0.501446	-4.05773	-0.659458		C	-2.95915	0.179263	0.261934		C	-3.25777	0.358901	-0.108785
C	-0.688935	0.776665	0.750664		C	-0.988431	0.906821	0.495408		C	-1.03336	0.883485	0.368288		C	-0.485901	-3.48996	-2.64801		C	-0.382756	-3.54579	-2.77799
O	0.00816793	-0.484469	0.365381		O	-0.423441	-0.430547	0.176139		O	-0.41178	-0.425932	0.0783512		O	-1.24102	-2.36488	-2.03979		O	-1.0985	-2.35785	-2.21913
O	-1.75612	-2.42245	0.618646		O	-1.94695	-2.62693	0.623965		O	-1.84652	-2.72867	0.595355		O	-1.76644	-2.76664	0.609828		O	-2.09235	-2.93221	0.187833
O	-1.12644	-1.40068	-1.68791		O	-1.20994	-1.99396	-1.93489		O	-1.04564	-2.106	-2.11414		O	-0.301348	-0.368615	-0.266463		O	-0.556131	-0.539961	-0.263791
H	1.60435	-4.5344	-0.696825		H	1.47429	-4.36866	-0.359256		H	1.51332	-4.30604	-0.332188		H	-3.99142	0.417133	-0.00648161		H	-4.27681	0.642472	-0.395625
H	0.330336	-4.21391	-1.91858		H	0.265335	-4.23358	-1.67759		H	0.410452	-4.20346	-1.74015		H	-2.3347	1.07053	0.160849		H	-2.59233	1.2132	-0.266269
H	-1.30947	0.589081	1.62977		H	-1.81171	0.810647	1.2014		H	-1.86581	0.773863	1.06536		H	-0.505322	-4.36453	-1.99656		H	-0.643864	-4.44568	-2.21894
H	0.119798	1.46838	0.984282		H	-0.144182	1.43416	0.942812		H	-0.226376	1.45841	0.826225		H	-1.0179	-3.68839	-3.57986		H	-0.744785	-3.60751	-3.80457
C	-2.39047	-1.78185	-2.28006		C	-2.44019	-1.784	-2.65162		C	-2.17659	-1.7535	-2.90815		C	1.06425	-0.45077	0.143858		C	0.756341	-0.564844	0.326374
C	-3.30144	-0.578729	-2.50956		C	-3.10992	-0.533986	-2.09182		C	-2.88342	-0.64956	-2.13286		C	1.51981	-1.83931	-0.28839		C	1.35209	-1.9104	-0.0703435
O	-3.70774	0.103549	-1.34102		O	-2.95083	-0.572804	-0.711643		O	-2.67249	-0.974557	-0.780376		O	0.369476	-2.63985	-0.172829		O	0.240107	-2.78533	-0.126237
H	-4.15269	-0.526749	-0.74465		H	-3.86123	-1.27693	-0.0638894		H	-4.41637	-1.34693	0.368028		H	-4.29311	-2.2475	-0.981466		H	-3.80954	-1.67097	-0.905125
H	-2.88399	-2.5311	-1.6555		H	-3.07406	-2.66894	-2.51564		H	-2.8178	-2.63691	-3.02977		H	1.11645	-0.325707	1.23339		H	0.649914	-0.469308	1.41387
H	-2.15471	-2.23541	-3.25146		H	-2.16158	-1.69461	-3.70641		H	-1.81424	-1.43019	-3.88921		H	1.6151	0.359898	-0.343437		H	1.31196	0.291623	-0.0665191
H	-4.16446	-0.949894	-3.09215		H	-4.16972	-0.519634	-2.39656		H	-3.95926	-0.624311	-2.34619		H	2.30351	-2.24256	0.362939		H	2.06185	-2.29008	0.671793
H	-2.78054	0.158105	-3.13229		H	-2.6327	0.365883	-2.52109		H	-2.45913	0.336608	-2.38666		H	1.90242	-1.82028	-1.32294		H	1.86055	-1.84621	-1.04503
H	-1.2951	1.13663	-0.0814318		H	-1.32129	1.3963	-0.417865		H	-1.36717	1.37001	-0.549548		H	0.542802	-3.18992	-2.85469		H	0.694237	-3.37517	-2.75458
H	-0.125622	-4.74628	-0.259377		H	-0.257568	-4.69054	-0.0181992		H	-0.224946	-4.68178	-0.129259		H	-2.92329	-0.179926	1.2975		H	-3.24449	0.0882409	0.956338
C	-5.19979	-1.62589	1.89926		C	-4.91931	-1.56546	1.75078		C	-5.25175	-1.43583	2.14407		C	-6.08375	-2.67426	-0.306998		C	-5.44493	-2.59884	0.130759
O	-4.59325	-1.91048	0.644215		O	-4.31518	-2.07639	0.570662		O	-4.78336	-2.03843	0.939424		O	-4.71209	-2.98885	-0.519682		O	-4.31791	-2.66391	-0.73009
H	-4.71743	-0.780641	2.41327		H	-4.24625	-0.897846	2.30964		H	-4.45151	-0.911346	2.68655		H	-6.21717	-1.78054	0.321532		H	-5.20627	-2.14712	1.10529
H	-5.18205	-2.49832	2.56825		H	-5.19463	-2.40121	2.40444		H	-5.62766	-2.24164	2.78047		H	-6.53274	-3.52692	0.210596		H	-5.81922	-3.61422	0.307149
H	-6.24377	-1.36067	1.70697		H	-5.83156	-1.00747	1.50215		H	-6.07414	-0.730655	1.95598		H	-6.62352	-2.52236	-1.25328		H	-6.24953	-2.01461	-0.335075
H	-3.65963	-2.14718	0.797799		H	-3.04084	-2.43852	0.687077		H	-2.80055	-2.54388	0.666708		H	-2.73381	-2.71372	0.535993		H	-3.16344	-2.92417	-0.154286
	2300 pN
Atom	x (Å)	y (Å)	z (Å)		Atom	x (Å)	y (Å)	z (Å)		Atom	x (Å)	y (Å)	z (Å)		Atom	x (Å)	y (Å)	z (Å)		Atom	x (Å)	y (Å)	z (Å)
P	-0.679496	-1.81747	-0.200602		P	-1.04684	-1.81311	-0.33972		P	-1.09943	-1.80271	-0.498029		P	-1.02091	-1.93952	-0.01561		P	-1.14626	-2.01405	-0.650132
O	0.611426	-2.7682	-0.40469		O	0.339984	-2.67686	-0.249722		O	0.322939	-2.66407	-0.324461		O	-2.59551	-1.3353	0.40928		O	-2.88312	-0.722669	-0.947069
C	0.591271	-4.18543	-0.859242		C	0.449294	-4.11169	-0.611736		C	0.488319	-4.08597	-0.680592		C	-2.84733	-0.236396	1.37155		C	-3.27724	0.380946	-0.0689563
C	-0.693583	0.790049	0.753458		C	-0.994106	0.91799	0.493556		C	-1.02606	0.884371	0.365545		C	-0.930925	-3.81301	-2.09373		C	-0.350099	-3.56874	-2.78412
O	0.00094995	-0.48009	0.369743		O	-0.426465	-0.427598	0.181526		O	-0.408677	-0.433692	0.0746831		O	-1.63204	-2.77339	-1.28331		O	-1.0728	-2.37397	-2.22911
O	-1.7578	-2.42355	0.619598		O	-1.94489	-2.62795	0.624608		O	-1.84571	-2.73461	0.594356		O	-0.946095	-2.81638	1.36103		O	-2.09248	-2.93802	0.164418
O	-1.12692	-1.39797	-1.68577		O	-1.20639	-1.98983	-1.93293		O	-1.05169	-2.10659	-2.12023		O	-0.582559	-0.364503	-0.253688		O	-0.545135	-0.539751	-0.299265
H	1.60882	-4.53928	-0.695609		H	1.4769	-4.37919	-0.363196		H	1.50156	-4.33708	-0.36055		H	-3.90194	-0.32776	1.63849		H	-4.29302	0.677515	-0.355855
H	0.336078	-4.2241	-1.9218		H	0.266334	-4.24298	-1.68153		H	0.388357	-4.22598	-1.76104		H	-2.65554	0.729659	0.897885		H	-2.60541	1.23452	-0.208344
H	-1.31023	0.605551	1.63568		H	-1.82036	0.822678	1.19571		H	-1.86016	0.776614	1.06049		H	-0.443958	-4.54088	-1.44437		H	-0.614889	-4.46548	-2.22224
H	0.120113	1.478	0.979936		H	-0.149479	1.44358	0.941697		H	-0.215104	1.45201	0.824966		H	-1.73321	-4.27642	-2.66926		H	-0.708528	-3.63055	-3.81157
C	-2.38894	-1.78214	-2.27987		C	-2.43685	-1.78061	-2.65033		C	-2.1832	-1.74669	-2.91016		C	0.809377	-0.116613	-0.464679		C	0.768011	-0.557508	0.292681
C	-3.3018	-0.580707	-2.51095		C	-3.10991	-0.532363	-2.09044		C	-2.88754	-0.646687	-2.12696		C	1.38317	-1.45335	-0.920945		C	1.35648	-1.9178	-0.0636973
O	-3.70986	0.101995	-1.34322		O	-2.95424	-0.571609	-0.71057		O	-2.67355	-0.978962	-0.776947		O	0.601529	-2.42012	-0.260972		O	0.238202	-2.78683	-0.10975
H	-4.15363	-0.528585	-0.746234		H	-3.86584	-1.27948	-0.0607902		H	-4.40958	-1.3415	0.376429		H	-4.44149	-2.19	-0.303436		H	-3.85388	-1.66926	-0.892997
H	-2.8821	-2.53216	-1.6559		H	-3.06905	-2.66689	-2.51543		H	-2.82585	-2.62836	-3.03666		H	1.25598	0.21807	0.480512		H	0.659558	-0.429025	1.37642
H	-2.15113	-2.23549	-3.25091		H	-2.15716	-1.69015	-3.70475		H	-1.82176	-1.41753	-3.88962		H	0.904076	0.675534	-1.21377		H	1.33002	0.283225	-0.124165
H	-4.16393	-0.953692	-3.09369		H	-4.16887	-0.520097	-2.39891		H	-3.96386	-0.619835	-2.33779		H	2.4308	-1.57928	-0.625742		H	2.05491	-2.28478	0.695222
H	-2.7817	0.156442	-3.13396		H	-2.63351	0.368578	-2.51899		H	-2.46355	0.340659	-2.37673		H	1.31545	-1.55475	-2.01684		H	1.87511	-1.8835	-1.03415
H	-1.30147	1.14586	-0.0789284		H	-1.3217	1.40086	-0.424819		H	-1.35432	1.37105	-0.553932		H	-0.2052	-3.34312	-2.75921		H	0.725696	-3.3934	-2.75384
H	-0.12264	-4.75865	-0.263106		H	-0.255683	-4.70336	-0.0217833		H	-0.237863	-4.70625	-0.146131		H	-2.22501	-0.337435	2.26798		H	-3.2725	0.0955865	0.993209
C	-5.19833	-1.6248	1.89894		C	-4.92047	-1.56541	1.75284		C	-5.24214	-1.41095	2.15462		C	-5.72471	-2.41673	-1.75236		C	-5.46527	-2.60157	0.124592
O	-4.59263	-1.9107	0.643856		O	-4.31626	-2.07762	0.573511		O	-4.78266	-2.02565	0.952841		O	-5.36334	-2.47765	-0.381578		O	-4.34122	-2.65258	-0.740625
H	-4.71588	-0.778778	2.41163		H	-4.24734	-0.897637	2.31153		H	-4.43518	-0.892363	2.6929		H	-5.63189	-1.40052	-2.16758		H	-5.22341	-2.16734	1.10638
H	-5.1798	-2.49639	2.56901		H	-5.19619	-2.40057	2.40709		H	-5.62602	-2.20872	2.7964		H	-6.77426	-2.71945	-1.82583		H	-5.83746	-3.62039	0.283996
H	-6.24255	-1.36013	1.70716		H	-5.83259	-1.00716	1.50397		H	-6.0569	-0.697581	1.96403		H	-5.12642	-3.09999	-2.37584		H	-6.27309	-2.00989	-0.326703
H	-3.65871	-2.14697	0.797078		H	-3.03492	-2.43844	0.688126		H	-2.79792	-2.54358	0.671635		H	-1.84173	-2.82819	1.72864		H	-3.14258	-2.91829	-0.165696
	2500 pN
Atom	x (Å)	y (Å)	z (Å)		Atom	x (Å)	y (Å)	z (Å)		Atom	x (Å)	y (Å)	z (Å)		Atom	x (Å)	y (Å)	z (Å)		Atom	x (Å)	y (Å)	z (Å)
P	-0.680727	-1.81751	-0.198471		P	-1.04262	-1.81359	-0.337937		P	-1.09192	-1.79343	-0.490621		P	-1.00997	-1.91719	-0.0574467		P	-1.13252	-2.01344	-0.664174
O	0.60767	-2.77462	-0.406238		O	0.341114	-2.68568	-0.249921		O	0.336596	-2.65036	-0.319066		O	-2.58179	-1.32675	0.416979		O	-2.90606	-0.689456	-0.909542
C	0.594077	-4.1976	-0.862353		C	0.451584	-4.12568	-0.615793		C	0.515182	-4.07487	-0.681856		C	-2.82391	-0.251047	1.41637		C	-3.29227	0.403501	-0.0137305
C	-0.698554	0.803237	0.757513		C	-0.999901	0.929369	0.492174		C	-1.05447	0.903353	0.376866		C	-0.926466	-3.73926	-2.19379		C	-0.313868	-3.59474	-2.78789
O	-0.00633239	-0.475984	0.374816		O	-0.429287	-0.424334	0.186035		O	-0.420879	-0.414536	0.0875444		O	-1.62806	-2.7247	-1.34128		O	-1.04153	-2.39099	-2.23872
O	-1.75935	-2.42513	0.620509		O	-1.94249	-2.62857	0.625545		O	-1.83108	-2.73385	0.59983		O	-0.915322	-2.83525	1.29115		O	-2.09039	-2.94461	0.138721
O	-1.12737	-1.3946	-1.68326		O	-1.20304	-1.98613	-1.93109		O	-1.03569	-2.08796	-2.11461		O	-0.588666	-0.333496	-0.271135		O	-0.528455	-0.534515	-0.344653
H	1.61247	-4.54541	-0.692459		H	1.47982	-4.3898	-0.367276		H	1.53084	-4.3153	-0.362113		H	-3.87528	-0.353169	1.691		H	-4.30251	0.717985	-0.303022
H	0.343988	-4.23447	-1.92592		H	0.267615	-4.25279	-1.68566		H	0.415619	-4.20956	-1.76279		H	-2.63758	0.72676	0.965714		H	-2.61072	1.25428	-0.12925
H	-1.30946	0.621655	1.64404		H	-1.82871	0.83399	1.19083		H	-1.8934	0.784813	1.06375		H	-1.73523	-4.19655	-2.76466		H	-0.581324	-4.48651	-2.21982
H	0.120085	1.4879	0.974969		H	-0.154749	1.45298	0.94104		H	-0.250578	1.4742	0.844034		H	-0.220202	-3.24096	-2.85919		H	-0.670944	-3.65976	-3.81525
C	-2.38709	-1.78191	-2.27973		C	-2.4337	-1.77742	-2.64911		C	-2.16775	-1.73614	-2.90739		C	0.797273	-0.0686415	-0.499713		C	0.786182	-0.543851	0.246851
C	-3.30191	-0.582187	-2.51248		C	-3.10977	-0.530761	-2.08919		C	-2.8897	-0.650409	-2.1203		C	1.37817	-1.39268	-0.983613		C	1.36224	-1.92284	-0.0557075
O	-3.71212	0.100689	-1.34558		O	-2.95755	-0.570473	-0.70963		O	-2.67682	-0.987855	-0.771595		O	0.614193	-2.37739	-0.329669		O	0.234883	-2.7823	-0.0864053
H	-4.15463	-0.530362	-0.748097		H	-3.87054	-1.2821	-0.0576046		H	-4.41014	-1.37226	0.370329		H	-4.43233	-2.20729	-0.219534		H	-3.91273	-1.67441	-0.880123
H	-2.88003	-2.53276	-1.65656		H	-3.06441	-2.66489	-2.51521		H	-2.7987	-2.62485	-3.04314		H	1.25455	0.257525	0.443361		H	0.67789	-0.371098	1.32427
H	-2.14693	-2.23495	-3.25038		H	-2.15295	-1.68601	-3.7032		H	-1.80577	-1.39572	-3.88281		H	0.872905	0.734825	-1.23889		H	1.35708	0.273772	-0.202465
H	-4.16294	-0.956976	-3.09571		H	-4.16787	-0.520313	-2.40141		H	-3.9654	-0.636615	-2.33568		H	2.43049	-1.51287	-0.703033		H	2.04668	-2.27219	0.723822
H	-2.78249	0.155425	-3.13552		H	-2.63395	0.37112	-2.51702		H	-2.47804	0.343982	-2.36267		H	1.29837	-1.47765	-2.08004		H	1.89234	-1.92904	-1.0201
H	-1.30991	1.15397	-0.0742315		H	-1.3228	1.40607	-0.430769		H	-1.37757	1.3867	-0.545918		H	-0.419033	-4.47521	-1.57009		H	0.760803	-3.4147	-2.75371
H	-0.121556	-4.77091	-0.268738		H	-0.253494	-4.71645	-0.0254936		H	-0.20615	-4.7015	-0.148666		H	-2.1903	-0.378601	2.30118		H	-3.30141	0.0999144	1.04427
C	-5.19686	-1.62366	1.89798		C	-4.92196	-1.56515	1.75479		C	-5.25698	-1.4407	2.14183		C	-5.75171	-2.554	-1.61196		C	-5.49902	-2.6084	0.109695
O	-4.59202	-1.91104	0.64289		O	-4.31735	-2.07879	0.576489		O	-4.78186	-2.05696	0.947096		O	-5.3495	-2.51827	-0.251711		O	-4.37571	-2.64325	-0.757286
H	-4.71386	-0.777259	2.40956		H	-4.24891	-0.897167	2.31343		H	-4.45932	-0.912413	2.68458		H	-5.69011	-1.56602	-2.09536		H	-5.25555	-2.19627	1.10065
H	-5.17817	-2.49454	2.56899		H	-5.19825	-2.39966	2.40965		H	-5.6393	-2.23874	2.78423		H	-6.79706	-2.87865	-1.63367		H	-5.86948	-3.63083	0.246529
H	-6.24114	-1.35886	1.70664		H	-5.83389	-1.00667	1.50541		H	-6.07638	-0.735438	1.94103		H	-5.15915	-3.26686	-2.20717		H	-6.30882	-2.00731	-0.326079
H	-3.65792	-2.14724	0.795793		H	-3.02857	-2.43801	0.689438		H	-2.78488	-2.55099	0.676173		H	-1.80625	-2.8581	1.66967		H	-3.11521	-2.91255	-0.178254
	2700 pN
Atom	x (Å)	y (Å)	z (Å)		Atom	x (Å)	y (Å)	z (Å)		Atom	x (Å)	y (Å)	z (Å)		Atom	x (Å)	y (Å)	z (Å)		Atom	x (Å)	y (Å)	z (Å)
P	-1.03379	-1.81436	-0.334903		P	-1.03826	-1.81399	-0.336335		P	-1.08878	-1.79679	-0.487586		P	-1.01384	-1.97999	-0.0390579		P	-1.12379	-2.00603	-0.673549
O	0.343667	-2.70363	-0.251148		O	0.34235	-2.69459	-0.250391		O	0.339174	-2.66042	-0.317248		O	-2.58409	-1.39131	0.466265		O	-2.91492	-0.667993	-0.8625
C	0.456811	-4.15499	-0.624169		C	0.454087	-4.1401	-0.619902		C	0.517735	-4.09184	-0.676893		C	-2.82048	-0.341193	1.50249		C	-3.29437	0.415054	0.0518666
C	-1.01217	0.953154	0.490079		C	-1.00592	0.941076	0.491004		C	-1.06149	0.915836	0.36429		C	-0.924665	-3.74107	-2.23939		C	-0.280868	-3.61764	-2.78665
O	-0.434532	-0.416996	0.192959		O	-0.431977	-0.420779	0.189809		O	-0.423777	-0.409441	0.0834334		O	-1.62725	-2.74773	-1.35146		O	-1.01218	-2.40476	-2.24374
O	-1.93677	-2.62884	0.62819		O	-1.93979	-2.62882	0.626736		O	-1.82459	-2.73122	0.610772		O	-0.930056	-2.94645	1.27636		O	-2.08798	-2.95311	0.116677
O	-1.19683	-1.97978	-1.92768		O	-1.19987	-1.98278	-1.92934		O	-1.0325	-2.09367	-2.11146		O	-0.592466	-0.391241	-0.217363		O	-0.5092	-0.522747	-0.391776
H	1.48633	-4.41161	-0.375272		H	1.4829	-4.40065	-0.371089		H	1.5352	-4.32738	-0.360106		H	-3.87367	-0.444808	1.7686		H	-4.29711	0.747456	-0.244077
H	0.270912	-4.27408	-1.69412		H	0.269314	-4.26313	-1.68986		H	0.412651	-4.22841	-1.75685		H	-2.62358	0.647659	1.08181		H	-2.60141	1.26059	-0.0378084
H	-1.84496	0.855444	1.18269		H	-1.83686	0.844878	1.18653		H	-1.90383	0.798305	1.0467		H	-0.403006	-4.4847	-1.63737		H	-0.541522	-4.50232	-2.20486
H	-0.165526	1.47233	0.940026		H	-0.160092	1.46257	0.940422		H	-0.258193	1.4861	0.832577		H	-1.73825	-4.19087	-2.80886		H	-0.645774	-3.69377	-3.81018
C	-2.4278	-1.7713	-2.64689		C	-2.43071	-1.77432	-2.64796		C	-2.16469	-1.7453	-2.90563		C	0.792606	-0.121072	-0.444715		C	0.808253	-0.524451	0.19362
C	-3.10917	-0.527441	-2.08691		C	-3.10956	-0.529117	-2.08803		C	-2.89244	-0.662801	-2.11937		C	1.37542	-1.43657	-0.949704		C	1.36614	-1.92343	-0.0480176
O	-2.96412	-0.568254	-0.708025		O	-2.96086	-0.569291	-0.708798		O	-2.67865	-0.998181	-0.770517		O	0.611761	-2.43296	-0.313272		O	0.227584	-2.76903	-0.0567464
H	-3.88028	-1.28765	-0.0510878		H	-3.87532	-1.28472	-0.0543973		H	-4.40553	-1.37664	0.37169		H	-4.44287	-2.17061	-0.264739		H	-3.97097	-1.68564	-0.871892
H	-3.05604	-2.66079	-2.51488		H	-3.0601	-2.66287	-2.515		H	-2.79185	-2.63646	-3.04288		H	1.25082	0.191808	0.502394		H	0.705862	-0.300961	1.26219
H	-2.14495	-1.6782	-3.70031		H	-2.14891	-1.68205	-3.70171		H	-1.80258	-1.4029	-3.88033		H	0.866016	0.693489	-1.17192		H	1.3893	0.263657	-0.293864
H	-4.16545	-0.51995	-2.40687		H	-4.16677	-0.520297	-2.40407		H	-3.96806	-0.654656	-2.33561		H	2.42745	-1.5604	-0.669725		H	2.03743	-2.25153	0.751807
H	-2.63387	0.376034	-2.51328		H	-2.63413	0.373602	-2.51518		H	-2.48589	0.333533	-2.36243		H	1.29739	-1.50347	-2.04741		H	1.90535	-1.97667	-1.00553
H	-1.32713	1.418	-0.440984		H	-1.32468	1.41176	-0.43614		H	-1.37828	1.39223	-0.564009		H	-0.232906	-3.21762	-2.90046		H	0.792313	-3.42846	-2.76027
H	-0.248506	-4.74348	-0.032778		H	-0.251233	-4.72978	-0.0292431		H	-0.201539	-4.71477	-0.137063		H	-2.18997	-0.504368	2.38336		H	-3.32115	0.0909624	1.10395
C	-4.9254	-1.56433	1.75865		C	-4.92354	-1.56483	1.75673		C	-5.25853	-1.41738	2.14108		C	-5.72926	-2.33616	-1.7195		C	-5.54382	-2.6135	0.0846673
O	-4.31955	-2.08112	0.582765		O	-4.31845	-2.07991	0.579508		O	-4.78121	-2.05197	0.95706		O	-5.36884	-2.44306	-0.351378		O	-4.41757	-2.63832	-0.779182
H	-4.25279	-0.895611	2.31717		H	-4.25054	-0.896797	2.31548		H	-4.46112	-0.884144	2.67944		H	-5.62221	-1.30939	-2.10427		H	-5.30099	-2.22359	1.08476
H	-5.2028	-2.39739	2.4149		H	-5.20061	-2.3987	2.41209		H	-5.64598	-2.2049	2.79336		H	-6.78295	-2.62188	-1.80174		H	-5.91736	-3.6373	0.198466
H	-5.837	-1.00565	1.50783		H	-5.83516	-1.00595	1.50677		H	-6.07481	-0.712159	1.92752		H	-5.14043	-3.00869	-2.36333		H	-6.35109	-2.0004	-0.339674
H	-3.01488	-2.43644	0.692543		H	-3.02193	-2.43733	0.690841		H	-2.77779	-2.54683	0.689403		H	-1.82263	-2.97187	1.65102		H	-3.09058	-2.90967	-0.189043
	2900 pN
Atom	x (Å)	y (Å)	z (Å)		Atom	x (Å)	y (Å)	z (Å)		Atom	x (Å)	y (Å)	z (Å)		Atom	x (Å)	y (Å)	z (Å)		Atom	x (Å)	y (Å)	z (Å)
P	-1.03379	-1.81436	-0.334903		P	-1.03379	-1.81436	-0.334903		P	-1.09213	-1.81453	-0.488832		P	-1.02735	-1.96703	-0.0159635		P	-1.12072	-1.99264	-0.677172
O	0.343667	-2.70363	-0.251148		O	0.343667	-2.70363	-0.251148		O	0.319632	-2.71242	-0.329578		O	-2.58904	-1.31206	0.459268		O	-2.91178	-0.660488	-0.798158
C	0.456811	-4.15499	-0.624169		C	0.456811	-4.15499	-0.624169		C	0.475078	-4.14757	-0.709632		C	-2.80658	-0.182877	1.42304		C	-3.28316	0.416586	0.133006
C	-1.01217	0.953154	0.490079		C	-1.01217	0.953154	0.490079		C	-1.03125	0.898437	0.395573		C	-0.950214	-3.88756	-2.0941		C	-0.250294	-3.63814	-2.77847
O	-0.434532	-0.416996	0.192959		O	-0.434532	-0.416996	0.192959		O	-0.41145	-0.440279	0.101686		O	-1.64382	-2.82042	-1.27526		O	-0.975056	-2.41086	-2.24365
O	-1.93677	-2.62884	0.62819		O	-1.93677	-2.62884	0.62819		O	-1.84434	-2.74925	0.598611		O	-0.965705	-2.84666	1.36061		O	-2.08903	-2.97215	0.0846669
O	-1.19683	-1.97978	-1.92768		O	-1.19683	-1.97978	-1.92768		O	-1.03378	-2.08605	-2.11743		O	-0.590101	-0.401563	-0.322526		O	-0.489223	-0.503446	-0.447788
H	1.48633	-4.41161	-0.375272		H	1.48633	-4.41161	-0.375272		H	1.48908	-4.40073	-0.396198		H	-3.86277	-0.247537	1.68855		H	-4.27659	0.767153	-0.172596
H	0.270912	-4.27408	-1.69412		H	0.270912	-4.27408	-1.69412		H	0.366224	-4.266	-1.79115		H	-2.58617	0.768809	0.934277		H	-2.57659	1.25326	0.0668036
H	-1.84496	0.855444	1.18269		H	-1.84496	0.855444	1.18269		H	-1.88261	0.784333	1.0668		H	-0.420907	-4.57959	-1.43992		H	-0.506123	-4.51267	-2.17959
H	-0.165526	1.47233	0.940026		H	-0.165526	1.47233	0.940026		H	-0.221165	1.44492	0.879664		H	-1.77293	-4.37838	-2.61385		H	-0.626258	-3.72784	-3.79665
C	-2.4278	-1.7713	-2.64689		C	-2.4278	-1.7713	-2.64689		C	-2.15625	-1.70699	-2.91131		C	0.796809	-0.164424	-0.573713		C	0.833926	-0.494806	0.120984
C	-3.10917	-0.527441	-2.08691		C	-3.10917	-0.527441	-2.08691		C	-2.87461	-0.629719	-2.10925		C	1.36943	-1.52423	-0.959613		C	1.36504	-1.91762	-0.0340047
O	-2.96412	-0.568254	-0.708025		O	-2.96412	-0.568254	-0.708025		O	-2.67184	-0.991389	-0.765728		O	0.594963	-2.45518	-0.242208		O	0.211712	-2.74243	-0.00831809
H	-3.88028	-1.28765	-0.0510878		H	-3.88028	-1.28765	-0.0510878		H	-4.40509	-1.35542	0.368046		H	-4.45309	-2.06582	-0.246051		H	-4.02881	-1.69634	-0.865093
H	-3.05604	-2.66079	-2.51488		H	-3.05604	-2.66079	-2.51488		H	-2.7943	-2.58693	-3.06919		H	1.25811	0.228436	0.341584		H	0.747633	-0.199346	1.17342
H	-2.14495	-1.6782	-3.70031		H	-2.14495	-1.6782	-3.70031		H	-1.78369	-1.35109	-3.87722		H	0.876538	0.58125	-1.37085		H	1.42682	0.247276	-0.421732
H	-4.16545	-0.51995	-2.40687		H	-4.16545	-0.51995	-2.40687		H	-3.94892	-0.604526	-2.33072		H	2.41929	-1.63222	-0.665333		H	2.0211	-2.21237	0.790964
H	-2.63387	0.376034	-2.51328		H	-2.63387	0.376034	-2.51328		H	-2.45482	0.365685	-2.33287		H	1.29493	-1.68601	-2.04749		H	1.91295	-2.03715	-0.980093
H	-1.32713	1.418	-0.440984		H	-1.32713	1.418	-0.440984		H	-1.32814	1.39039	-0.530933		H	-0.268746	-3.41507	-2.8023		H	0.822519	-3.44557	-2.76447
H	-0.248506	-4.74348	-0.032778		H	-0.248506	-4.74348	-0.032778		H	-0.254553	-4.76351	-0.176145		H	-2.18183	-0.300796	2.31495		H	-3.32918	0.0728247	1.17812
C	-4.9254	-1.56433	1.75865		C	-4.9254	-1.56433	1.75865		C	-5.26267	-1.39202	2.13534		C	-5.69049	-2.32302	-1.72928		C	-5.59705	-2.62141	0.0509509
O	-4.31955	-2.08112	0.582765		O	-4.31955	-2.08112	0.582765		O	-4.79358	-2.02762	0.948687		O	-5.3855	-2.312	-0.343791		O	-4.46929	-2.63298	-0.81168
H	-4.25279	-0.895611	2.31717		H	-4.25279	-0.895611	2.31717		H	-4.45739	-0.876336	2.67911		H	-5.52931	-1.34193	-2.20391		H	-5.351	-2.26748	1.06359
H	-5.2028	-2.39739	2.4149		H	-5.2028	-2.39739	2.4149		H	-5.6657	-2.17653	2.78179		H	-6.75073	-2.578	-1.82729		H	-5.97998	-3.64468	0.130189
H	-5.837	-1.00565	1.50783		H	-5.837	-1.00565	1.50783		H	-6.0658	-0.6711	1.92426		H	-5.10461	-3.07392	-2.28283		H	-6.39845	-1.9867	-0.353062
H	-3.01488	-2.43644	0.692543		H	-3.01488	-2.43644	0.692543		H	-2.79408	-2.54887	0.679453		H	-1.85977	-2.82598	1.73225		H	-3.07356	-2.91358	-0.21153
